# Supplementary material for: Whole genome sequencing reveals virulence–mobile element linkages and phylogenetic diversity in multidrug-resistant Escherichia coli from Nigeria
Source: Front Microbiol. 2025 May 7;16:1579175. doi: 10.3389/fmicb.2025.1579175 (PMC12092460; doi:10.3389/fmicb.2025.1579175)
Supplement: Supplementary file 1 [file Data_Sheet_1.xlsx]

## Sheet: Description
Additional files
File name: Additional file 1
Title of data: Supplementary dataset
Descriptions:
S1 Dataset: Contains metadata, phylogroups, MASH groups, and the presence of virulence genes for 107 E. coli isolates.
S2 Dataset: Lists virulence genes, grouping closely related variants together, for all analyzed isolates.
S3 Dataset: Provides details of virulence genes and their associations with mobile genetic elements (MGEs).
S4 Dataset: Includes results of phenotypic antibiotic susceptibility testing (AST) for each isolate alongside the AMR genes detected and MAR Index
S5 Dataset: Details phylogroups in relation to associated virulence genes across the isolates.
S6 Dataset: Pathotyping of 107 E. coli isolates.
S7 Dataset: Corellations between QRDR Mutations, Virulene genes, AMR genes, and MAR Index

## Sheet: S1 Phylogroups & virulece genes
Strain	Isolation Source	ST	CC	SRR	quadruplex	supp	phylogroup	mash_group	aaiC	aamR:FN554766	aap	aar	aatA	afaA	afaB	afaC	afaD	afaE	agg3C	agg3D	agg4A	agg4C	agg4D	agg5A	aggR	air	anr	AslA	astA	C719-09_SefB:unpublished	C719-09_SefC:unpublished	capU	cea	chuA	cia	cib	clbB	clpK1	cma	cnf1	colE5	cseA	csgA	cvaC	dhaK	eilA	espI	espY2:000868321	fdeC
NHA001	Urine	405	405	SRR13000484	+ + - +	trpAgpC, ybgD	D	D	0	1	0	0	0	0	0	0	0	0	0	0	0	0	0	0	0	1	0	1	0	0	0	0	0	1	0	0	0	0	0	0	0	0	1	0	0	1	0	1	1
NHA002	Blood culture	131	131	SRR13000483	+ - + -	trpAgpC, ybgD	C	B2*	0	1	0	0	0	0	0	0	0	0	0	0	0	0	0	0	0	1	1	1	0	0	0	0	0	1	0	0	0	0	0	0	0	0	1	0	0	1	0	1	1
NHA003	Blood culture	131	131	SRR13000512	- + + +	trpAgpC	B2	B2	0	0	0	0	0	0	0	0	0	0	0	0	0	0	0	0	0	0	0	1	0	0	0	0	0	1	0	0	0	0	0	0	0	0	1	0	0	0	0	0	1
NHA004	Blood culture	101	101	SRR13000501	+ - - +	fdm, trpAgpC, ybgD	B1	B1	0	0	0	0	0	0	0	0	0	0	0	0	0	0	0	0	0	0	1	1	0	0	0	0	0	0	1	0	0	0	0	0	0	0	1	0	0	0	0	0	1
NHA005	Blood culture	101	101	SRR13000490	+ - - +	fdm, trpAgpC, ybgD	B1	B1	0	0	0	0	0	0	0	0	0	0	0	0	0	0	0	0	0	0	1	1	0	0	0	0	0	0	1	0	0	0	0	0	0	0	1	0	0	0	0	0	1
NHA006	Urine	410	23	SRR13000489	+ - + -	fdm, trpAgpC, ybgD	C	C	0	0	0	0	0	0	0	0	0	0	0	0	0	0	0	0	0	0	0	1	0	0	0	0	0	0	0	0	0	0	0	1	0	0	1	0	0	0	0	0	1
NHA007	Urine	744		SRR13000488	+ - + -	fdm	A	A	0	0	0	0	0	0	0	0	0	0	0	0	0	0	0	0	0	0	1	1	1	0	0	0	0	0	0	0	0	0	0	0	0	0	1	0	0	0	0	0	1
NHA008	Urine	101	101	SRR13000487	+ - + -	fdm	A	A	0	0	0	0	0	0	0	0	0	0	0	0	0	0	0	0	0	0	1	1	0	0	0	0	0	0	1	0	0	0	0	0	0	0	1	0	0	0	0	0	1
NHA009	Urine	652	23	SRR13000486	+ - - +	fdm, trpAgpC, ybgD	B1	B1	0	1	0	0	0	1	1	1	1	1	0	0	0	0	0	0	0	0	1	1	0	0	0	0	0	0	0	0	0	0	0	0	0	0	1	0	0	0	0	0	1
NHA010	Blood culture	131	131	SRR13000485	- + + +	trpAgpC, ybgD	B2	C*	0	0	0	0	0	0	0	0	0	0	0	0	0	0	0	0	0	0	0	1	0	0	0	0	0	1	0	0	0	0	0	0	0	0	1	0	0	0	0	0	1
NHA011	Urine	648	648	SRR13000482	- + - -	trpAgpC, cfaB, ybgD	G	C*	0	0	0	0	0	0	0	0	0	0	0	0	0	0	0	0	0	1	0	1	0	0	0	0	0	1	0	0	0	0	0	0	0	0	1	0	0	1	0	1	1
NHA012	Stool	648	648	SRR13000481	+ - - +	fdm, trpAgpC, ybgD	B1	B1	0	0	0	0	0	0	0	0	0	0	0	0	0	0	0	0	0	1	0	1	0	0	0	0	0	1	0	0	0	0	0	0	0	0	1	0	0	1	0	1	1
NHA013	Blood culture	131	131	SRR13000520	- + + +	trpAgpC	B2	B2	0	0	0	0	0	0	0	0	0	0	0	0	0	0	0	0	0	0	0	1	0	0	0	0	0	1	0	0	0	0	0	0	0	0	1	0	0	0	0	0	1
NHA014	Blood culture	131	131	SRR13000519	- + + +	trpAgpC, cfaB	B2	B2	0	0	0	0	0	0	0	0	0	0	0	0	0	0	0	0	0	0	0	1	0	0	0	0	0	1	0	0	0	0	0	0	0	0	1	0	0	0	0	0	1
NHA015	Blood culture	131	131	SRR13000518	- + + +	trpAgpC	B2	B2	0	0	0	0	0	0	0	0	0	0	0	0	0	0	0	0	0	0	0	1	0	0	0	0	0	1	0	0	0	0	0	0	0	0	1	0	0	0	0	0	1
NHA016	Endocervical swab	131	131	SRR13000517	- + + +	trpAgpC	B2	B2	0	0	0	0	0	0	0	0	0	0	0	0	0	0	0	0	0	0	0	1	0	0	0	0	1	1	0	0	0	0	0	0	0	0	1	0	0	0	0	0	1
NHA017	Urine	617	10	SRR13000516	+ - - +	fdm, trpAgpC, ybgD	B1	B1	0	0	0	0	0	0	0	0	0	0	0	0	0	0	0	0	0	0	1	1	0	0	0	1	0	0	0	0	0	0	0	0	0	0	1	0	0	0	0	0	1
NHA018	Stool	155	155	SRR13000515	- + + +	fdm, trpAgpC, ybgD	B2	B2*	1	0	1	1	1	0	0	0	0	0	0	0	0	0	0	0	1	0	1	0	1	1	1	0	0	0	1	0	0	0	0	0	0	1	1	0	0	0	0	0	1
NHA019	Blood culture	652	23	SRR13000514	- + - +	fdm, trpAgpC, ybgD	G	B2*	0	1	0	0	0	1	1	1	1	1	0	0	0	0	0	0	0	0	1	0	0	0	0	0	0	0	0	0	0	0	0	0	0	0	1	0	0	0	0	0	1
NHA020	Urine	131	131	SRR13000513	- + - +	trpAgpC, ybgD	G	B2*	0	0	0	0	0	0	0	0	0	0	0	0	0	0	0	0	0	0	0	1	0	0	0	0	0	1	0	0	0	0	0	0	0	0	1	0	0	0	0	0	1
NHA021	Blood culture	131	131	SRR13000511	- + + +	trpAgpC, ybgD	B2	B2*	0	0	0	0	0	0	0	0	0	0	0	0	0	0	0	0	0	0	0	1	0	0	0	0	0	1	0	0	0	0	0	0	0	0	1	0	0	0	0	0	1
NHA022	Blood culture	131	131	SRR13000510	- + + +	trpAgpC, ybgD	B2	B2*	0	0	0	0	0	0	0	0	0	0	0	0	0	0	0	0	0	0	0	1	0	0	0	0	0	1	0	0	0	0	0	0	0	0	1	0	0	0	0	0	1
NHA023	Urine	131	131	SRR13000509	- + + +	trpAgpC, ybgD	B2	B2*	0	0	0	0	0	0	0	0	0	0	0	0	0	0	0	0	0	0	0	1	0	0	0	0	0	1	0	0	0	0	0	0	0	0	1	0	0	0	0	0	1
NHA024	Cerebrospinal fluid	69	69	SRR13000508	+ - + -	fdm, trpAgpC, ybgD	C	C	0	0	0	0	0	0	0	0	0	0	0	0	0	0	0	0	0	1	1	1	0	0	0	0	0	1	0	0	0	0	0	0	0	0	1	0	0	1	0	0	1
NHA025	Endocervical swab	167	10	SRR13000507	+ - + -	fdm	A	A	0	0	0	0	0	0	0	0	0	0	0	0	0	0	0	0	0	0	1	1	0	0	0	0	0	0	0	0	0	0	0	0	0	0	1	0	0	0	0	0	1
NHA026	Urine	424		SRR13000506	+ - - +	fdm, trpAgpC, ybgD	B1	B1	0	0	0	0	0	0	0	0	0	0	0	0	0	0	0	0	0	0	0	0	0	0	0	0	0	0	0	0	0	0	0	0	0	0	1	0	0	0	0	0	1
NHA027	Wound swab	2006		SRR13000505	- - - +	trpAgpC, cfaB	B1	B2*	0	0	0	0	0	0	0	0	0	0	0	0	0	0	0	0	0	0	1	0	1	0	0	0	0	0	1	0	0	0	0	0	0	0	1	0	0	0	0	0	1
NHA028	Blood culture	131	131	SRR13000504	- - - +	trpAgpC, cfaB	B1	B2*	0	0	0	0	0	0	0	0	0	0	0	0	0	0	0	0	0	0	1	1	0	0	0	0	0	1	0	0	0	0	0	0	0	0	1	0	0	0	0	0	1
NHA029	Urine	648	648	SRR13000503	+ - - +	fdm, trpAgpC, cfaB, ybgD	B1	B2*	0	0	0	0	0	0	0	0	0	0	0	0	0	0	0	0	0	1	0	1	0	0	0	0	0	1	0	0	0	0	0	0	0	0	1	0	0	1	0	1	1
NHA030	Urine	131	131	SRR13000502	- + - +	fdm, trpAgpC	B2	B2*	0	0	0	0	0	0	0	0	0	0	0	0	0	0	0	0	0	0	0	1	0	0	0	0	0	1	0	0	0	0	0	0	0	0	1	0	0	0	0	0	1
NHA031	Endocervical swab	131	131	SRR13000500	- + - +	fdm, trpAgpC	B2	B2*	1	1	1	1	1	1	1	1	1	1	0	0	0	0	0	0	1	1	1	1	1	1	1	1	1	1	1	0	1	0	0	1	0	1	1	0	1	1	0	1	0
NHA032	Blood culture	131	131	SRR13000499	- + - +	trpAgpC	B2	B2*	0	0	0	0	0	0	0	0	0	0	0	0	0	0	0	0	0	0	0	1	0	0	0	0	0	1	0	0	0	0	0	0	0	0	1	0	0	0	0	0	1
NHA033	Blood culture	131	131	SRR13000498	- + - +	trpAgpC	B2	B2*	0	0	0	0	0	0	0	0	0	0	0	0	0	0	0	0	0	0	0	1	0	0	0	0	0	1	0	0	0	0	0	0	0	0	1	0	0	0	0	0	1
NHA034	Cerebrospinal fluid	998		SRR13000497	- + - +	fdm, trpAgpC	B2	B2*	0	0	0	0	0	0	0	0	0	0	0	0	0	0	0	0	0	0	1	1	0	0	0	0	0	1	0	0	1	0	0	1	0	0	1	0	1	0	0	0	1
NHA035	Blood culture	2705		SRR13000496	+ + - +	fdm, trpAgpC, ybgD	E	B2*	0	0	0	0	0	0	0	0	0	0	0	0	0	0	0	0	0	0	0	1	0	0	0	0	0	0	0	0	0	0	0	0	0	0	1	0	0	0	0	0	0
NHA036	Urine	410	23	SRR13000495	- + - +	fdm, trpAgpC	B2	B2*	0	1	0	0	0	0	0	0	0	0	0	0	0	0	0	0	0	0	0	0	0	0	0	0	0	0	0	0	0	0	0	0	0	0	1	0	0	0	0	0	1
NHA037	Urine	744		SRR13000494	- + - +	fdm, trpAgpC	B2	B2*	0	0	0	0	0	0	0	0	0	0	0	0	0	0	0	0	0	0	1	1	1	0	0	0	0	0	0	0	0	0	0	0	0	0	1	0	0	0	0	0	1
NHA038	Urine	3018		SRR13000493	+ - - +	fdm, trpAgpC, ybgD	B1	B1	0	0	0	0	0	0	0	0	0	0	0	0	0	0	0	0	0	0	0	1	0	0	0	0	0	1	0	0	0	0	0	0	0	0	1	0	0	1	0	1	1
NHA039	Wound swab	2006		SRR13000492	- + + +	trpAgpC, ybgD	B2	B2*	0	0	0	0	0	0	0	0	0	0	0	0	0	0	0	0	0	0	1	0	1	0	0	0	0	0	1	0	0	0	0	0	0	0	1	0	0	0	0	0	1
NHA040	Blood culture	101	101	SRR13000491	- + + +	trpAgpC, ybgD	B2	B2*	0	0	0	0	0	0	0	0	0	0	0	0	0	0	0	0	0	0	1	0	0	0	0	0	0	0	1	0	0	0	0	0	0	0	1	0	0	0	0	0	1
NHA041	Urine	131	131	SRR13001323	- + + +	trpAgpC	B2	B2	0	0	0	0	0	0	0	0	0	0	0	0	0	0	0	0	0	0	0	1	0	0	0	0	0	1	0	0	0	0	0	0	0	0	1	0	0	0	0	0	1
NHA042	Cerebrospinal fluid	131	131	SRR13001322	- + + +	trpAgpC	B2	B2	0	0	0	0	0	0	0	0	0	0	0	0	0	0	0	0	0	0	0	1	0	0	0	0	0	1	0	0	0	0	0	0	0	0	1	0	0	0	0	0	1
NHA043	Urine	131	131	SRR13001311	- + - -	cfaB	F	F	0	0	0	0	0	0	0	0	0	0	0	0	0	0	0	0	0	0	0	1	0	0	0	0	0	1	0	0	0	0	0	0	0	0	1	0	0	0	0	0	1
NHA044	Wound swab	2006		SRR13001300	+ - - +	fdm, trpAgpC, ybgD	B1	B1	0	0	0	0	0	0	0	0	0	0	0	0	0	0	0	0	0	0	1	0	1	0	0	0	0	0	1	0	0	0	0	0	0	0	1	0	0	0	0	0	1
NHA045	Blood culture	2006		SRR13001290	- + - -	fdm, trpAgpC	F	B2*	0	0	0	0	0	0	0	0	0	0	0	0	0	0	0	0	0	0	1	0	1	0	0	0	0	0	1	0	0	0	0	0	0	0	1	0	0	0	0	0	1
NHA046	Wound swab	156		SRR13001289	- + - -	trpAgpC	F	B2*	0	0	0	0	0	0	0	0	0	0	0	0	0	0	0	0	0	0	0	0	0	0	0	0	0	0	0	0	0	0	0	0	0	0	1	0	0	0	0	0	1
NHA047	Urine	410	23	SRR13001288	- + + +	fdm, trpAgpC	B2	B2*	0	0	0	0	0	1	1	1	1	1	0	0	0	0	0	0	0	0	1	0	0	0	0	0	0	0	0	0	0	0	0	0	0	0	1	0	0	0	0	0	1
NHA048	Urine	131	131	SRR13001287	+ - - +	fdm, trpAgpC, ybgD	B1	B1	0	0	0	0	0	0	0	0	0	0	0	0	0	0	0	0	0	0	1	1	0	0	0	0	0	1	0	0	0	0	0	1	0	0	1	0	0	0	0	0	1
NHA049	Aspirate	450		SRR13001286	+ - + -	fdm, ybgD	A	A	0	0	0	0	0	1	1	1	1	0	0	0	0	0	0	0	0	0	0	1	0	0	0	1	0	0	0	0	0	0	0	0	0	0	1	0	0	0	0	0	1
NHA050	Urine	38	38	SRR13001285	+ - + -	fdm, trpAgpC, ybgD	C	C	0	1	0	0	0	1	0	1	1	0	0	0	0	0	0	0	0	1	1	1	0	0	0	0	0	1	0	0	0	0	0	0	0	0	1	0	0	1	0	1	1
NHA051	Blood culture	617	10	SRR13001321	+ + - +	trpAgpC, ybgD	D	D	0	0	0	0	0	0	0	0	0	0	0	0	0	0	0	0	0	0	1	1	0	0	0	0	0	0	0	0	0	0	1	0	0	0	1	1	0	0	0	0	1
NHA052	Wound swab	131	131	SRR13001320	- + + +	trpAgpC	B2	B2	0	0	0	0	0	0	0	0	0	0	0	0	0	0	0	0	0	0	0	1	0	0	0	0	0	1	1	0	0	0	0	0	0	0	1	0	0	0	0	0	1
NHA053	Aspirate	2599		SRR13001319	+ - - +	fdm, ybgD	B1	B1	0	0	0	0	0	0	0	0	0	0	0	0	0	0	0	0	0	0	1	0	0	0	0	0	1	0	0	1	0	0	1	0	0	0	1	1	0	0	0	0	1
NHA054	Wound swab	448		SRR13001318	+ - - +	fdm, ybgD	B1	B1	0	0	0	0	0	1	0	1	1	0	0	0	0	0	0	0	0	0	1	0	0	0	0	0	0	0	0	0	0	0	0	0	0	0	1	0	0	0	0	0	1
NHA055	Urine	410	23	SRR13001317	+ - - +	fdm, ybgD	B1	B1	0	1	0	0	0	0	0	0	0	0	0	0	0	0	0	0	0	0	1	0	0	0	0	0	0	0	0	0	0	0	0	0	0	0	1	0	0	0	0	0	1
NHA056	Wound swab	617	10	SRR13001316	+ - - +	fdm, ybgD	B1	B1	0	0	0	0	0	0	0	0	0	0	0	0	0	0	0	0	0	0	1	1	0	0	0	0	0	0	0	0	0	0	0	0	0	0	1	0	0	0	0	0	1
NHA057	Wound swab	648	648	SRR13001315	- + - -	trpAgpC, cfaB	F	F	0	0	0	0	0	1	1	1	1	1	0	0	0	0	0	0	0	1	1	1	0	0	0	0	0	1	0	0	0	0	0	0	0	0	1	0	0	1	0	1	1
NHA058	Urine	156	156	SRR13001314	- + - -	cfaB	F	F	0	0	0	0	0	0	0	0	0	0	0	0	0	0	0	0	0	0	1	0	0	0	0	0	0	0	0	0	0	0	0	0	0	0	1	0	0	0	0	0	1
NHA059	Urine	716		SRR13001313	- + - -	cfaB	F	F	0	0	0	0	0	0	0	0	0	0	0	0	0	0	0	0	0	0	1	1	0	0	0	1	0	0	0	0	0	0	0	0	0	0	1	0	0	0	1	0	0
NHA060	Urine	410	23	SRR13001312	- + - -	cfaB	F	F	0	0	0	0	0	0	0	0	0	0	0	0	0	0	0	0	0	0	1	0	0	0	0	0	0	0	0	0	0	0	0	0	0	0	1	0	0	0	0	0	1
NHA061	Urine	167	10	SRR13001310	- + - -	cfaB	F	F	0	0	0	0	0	0	0	0	0	0	0	0	0	0	0	0	0	0	1	1	0	0	0	0	0	0	0	0	0	0	0	0	0	0	1	0	0	0	0	0	1
NHA062	Wound swab	354		SRR13001309	- + - -	cfaB	F	F	0	0	0	0	0	0	0	0	0	0	0	0	0	0	0	0	0	1	1	1	1	0	0	0	0	1	0	0	0	0	0	0	0	0	1	0	1	1	0	1	1
NHA063	Endocervical swab	174		SRR13001308	+ - + -	fdm	A	A	0	0	0	0	0	0	0	0	0	0	0	0	0	0	0	0	0	0	0	1	0	0	0	0	0	1	0	0	0	0	0	0	0	0	1	0	0	0	0	0	1
NHA064	Urine	6332		SRR13001307	+ - + -	fdm	A	A	0	0	0	0	0	0	0	0	0	0	0	0	0	0	0	0	0	0	1	0	0	0	0	0	0	0	0	0	0	0	0	0	0	0	1	0	0	0	0	0	1
NHA065	Urine	6332		SRR13001306	+ - + -	fdm	A	A	0	0	0	0	0	0	0	0	0	0	0	0	0	0	0	0	0	0	1	0	0	0	0	0	0	0	0	0	0	0	0	0	0	0	1	0	0	0	0	0	1
NHA066	Urine	648	648	SRR13001305	+ + - +	trpAgpC, ybgD	D	D	0	0	0	0	0	0	0	0	0	0	0	0	0	0	0	0	0	1	1	1	0	0	0	0	0	1	0	0	0	0	0	0	0	0	1	0	0	1	0	1	1
NHA067	Urine	6359		SRR13001304	+ + - +	trpAgpC, ybgD	D	D	0	0	0	0	0	0	0	0	0	0	0	0	0	0	0	0	0	0	1	1	0	0	0	0	0	0	0	0	0	0	0	0	0	0	1	0	0	0	0	0	1
NHA068	Aspirate	162	469	SRR13001303	+ - - +	fdm, trpAgpC, ybgD	B1	B1	0	0	0	0	0	0	0	0	0	0	0	0	0	0	0	0	0	0	1	0	1	0	0	0	0	0	0	1	0	0	1	0	0	0	1	1	0	0	0	0	1
NHA069	Urine	410		SRR13001302	+ - - +	fdm, ybgD	B1	B1	0	0	0	0	0	0	0	0	0	0	0	0	0	0	0	0	0	0	1	0	1	0	0	0	0	0	1	0	0	0	0	0	0	0	1	0	0	0	0	0	1
NHA070	Urine	410	23	SRR13001301	+ + - +	fdm, trpAgpC, ybgD	E	B1	0	0	0	0	0	0	0	0	0	0	0	0	0	0	0	0	0	0	0	0	0	0	0	0	0	0	0	0	0	0	0	0	0	0	1	0	0	0	0	0	1
NHA071	Blood culture	38		SRR13001299	+ + - +	trpAgpC, ybgD	D	D	0	1	0	0	0	1	0	1	1	0	0	0	0	0	0	0	0	1	1	1	0	0	0	0	0	1	0	0	0	0	0	0	0	0	1	0	0	1	0	1	1
NHA072	Blood culture	405	405	SRR13001298	+ - + -	fdm	A	A	0	1	0	0	0	0	0	0	0	0	0	0	0	0	0	0	0	1	0	1	0	0	0	0	0	1	0	0	0	0	0	0	0	0	1	0	0	1	0	1	1
NHA073	Endocervical swab	155	155	SRR13001297	+ - + -	fdm	A	A	0	0	0	0	0	0	0	0	0	0	0	0	0	0	0	0	0	0	0	0	0	0	0	0	0	0	0	0	0	0	0	0	0	0	1	0	0	0	0	0	1
NHA074	Blood culture	410	23	SRR13001296	+ - + -	fdm, trpAgpC, ybgD	C	C	0	0	0	0	0	0	0	0	0	0	0	0	0	0	0	0	0	0	1	0	0	0	0	0	0	0	0	0	0	0	0	0	0	0	1	0	0	0	0	0	1
NHA075	Urine	1188		SRR13001295	+ - + -	fdm	A	A	0	0	0	0	0	0	0	0	0	0	0	0	0	0	0	0	0	0	0	1	0	0	0	0	0	0	0	0	0	0	0	0	0	0	1	0	0	0	0	0	1
NHA076	Urine	UNK		SRR13001294	- + - -	fdm, trpAgpC, cfaB	F	B2*	0	0	0	0	0	0	0	0	0	0	0	0	0	0	0	0	0	1	1	1	0	0	0	0	1	1	0	0	0	0	0	0	0	0	1	0	1	1	0	1	1
NHA077	Urine	354	354	SRR13001293	- + - +	fdm, trpAgpC, cfaB	B2	C*	0	1	0	0	0	1	1	0	1	1	0	0	0	0	0	0	0	1	1	0	1	0	0	1	0	1	1	0	1	0	0	1	0	0	1	1	1	1	0	1	0
NHA079	Urine	10	10	SRR13001292	- + - +	fdm, trpAgpC	B2	C*	0	0	0	0	0	0	0	0	0	0	0	0	0	0	0	0	0	0	0	0	0	0	0	0	0	0	0	0	0	0	0	0	0	0	0	0	0	0	0	0	0
NHA080	Urine	73	73	SRR13001291	- + + +	fdm, trpAgpC, cfaB	B2	B2*	0	1	0	0	0	1	1	0	1	1	0	0	0	0	0	0	0	0	1	1	1	0	0	1	0	1	1	0	1	0	0	1	0	0	1	1	0	0	0	0	1
NHA081	Urine	205	205	SRR13001409	+ - - +	fdm, trpAgpC, ybgD	B1	B1	0	1	0	0	0	0	0	0	1	0	0	0	0	0	0	0	0	0	1	1	0	0	0	0	0	1	0	0	1	0	0	0	0	0	1	1	0	0	0	0	1
NHA082	Urine	617	10	SRR13001408	+ - - +	fdm, trpAgpC, ybgD	B1	B1	0	0	0	0	0	0	0	0	0	0	0	0	0	0	0	0	0	0	0	0	1	0	0	0	0	0	0	0	0	0	0	0	0	0	1	0	0	0	0	0	1
NHA083	Urine	10	10	SRR13001397	+ + - +	trpAgpC, ybgD	D	D	0	0	0	0	0	0	0	0	0	0	0	0	0	0	0	0	0	0	1	1	0	0	0	0	0	0	0	0	0	0	0	0	0	0	1	0	0	0	0	0	1
NHA084	Endocervical swab	69	69	SRR13001388	- + + +	trpAgpC	B2	B2	0	0	0	0	0	0	0	0	0	0	0	0	0	0	0	0	0	0	1	1	0	0	0	0	0	0	0	0	0	0	0	0	0	0	1	0	0	0	0	0	1
NHA085	Urine	UNK		SRR13001387	- + + +	trpAgpC	B2	B2	0	1	0	0	0	0	0	0	0	0	0	0	0	0	0	0	0	1	1	1	0	0	0	0	0	1	0	0	0	0	0	0	0	0	1	0	0	1	0	0	1
NHA086	Urine	127		SRR13001386	+ - - +	fdm, ybgD	B1	B1	0	0	0	0	0	0	0	0	0	0	0	0	0	0	0	0	0	0	1	1	0	0	0	0	0	1	0	0	0	0	0	0	0	0	1	0	0	0	0	0	1
NHA087	Blood culture	410	23	SRR13001385	- + + +	trpAgpC	B2	B2	0	0	0	0	0	0	0	0	0	0	0	0	0	0	0	0	0	0	1	1	0	0	0	0	0	1	0	0	1	0	1	1	0	0	1	0	0	0	0	0	1
NHA088	Urine	648	648	SRR13001384	- + - -	trpAgpC, cfaB	F	F	0	0	0	0	0	0	0	0	0	0	0	0	0	0	0	0	0	0	1	0	0	0	0	0	0	0	0	0	0	0	0	1	0	0	1	0	0	0	0	0	1
NHA089	Urine	410	23	SRR13001383	- + + +	trpAgpC	B2	B2	0	0	0	0	0	1	1	1	1	1	0	0	0	0	0	0	0	1	1	1	0	0	0	0	0	1	0	0	0	0	0	0	0	0	1	0	0	1	0	1	1
NHA090	Urine	998		SRR13001382	- + + +	trpAgpC	B2	B2	0	0	0	0	0	0	0	0	0	0	0	0	0	0	0	0	0	0	1	0	0	0	0	0	0	0	0	0	0	0	0	0	0	0	1	0	0	0	0	0	1
NHA091	Urine	156	156	SRR13001407	+ - - +	fdm, trpAgpC, ybgD	B1	B1	0	0	0	0	0	0	0	0	0	0	0	0	0	0	0	0	0	0	0	1	0	0	0	0	0	1	0	0	1	0	0	1	0	0	1	0	1	0	0	0	1
NHA092	Urine	167	10	SRR13001406	+ - - +	fdm, trpAgpC, ybgD	B1	B1	0	0	0	0	0	0	0	0	0	0	0	0	0	0	0	0	0	0	1	0	0	0	0	0	0	0	0	0	0	0	0	0	0	0	1	0	0	0	0	0	1
NHA093	Urine	131	131	SRR13001405	+ - - +	fdm, trpAgpC, ybgD	B1	B1	0	0	0	0	0	0	0	0	0	0	0	0	0	0	0	0	0	0	0	1	0	0	0	0	0	0	0	0	0	0	0	0	0	0	1	0	0	0	0	0	1
NHA094	Urine	410	23	SRR13001404	+ - - +	fdm, trpAgpC, ybgD	B1	B1	0	0	0	0	0	0	0	0	0	0	0	0	0	0	0	0	0	0	1	1	0	0	0	0	0	1	0	0	0	0	0	0	0	0	1	0	0	0	0	0	1
NHA095	Wound swab	648	648	SRR13001403	- + - -	trpAgpC, cfaB	F	F	0	0	0	0	0	0	0	0	0	0	0	0	0	0	0	0	0	0	0	0	0	0	0	0	0	0	0	0	0	0	0	1	0	0	1	0	0	0	0	0	1
NHA096	Urine	UNK		SRR13001402	- + + +	trpAgpC	B2	B2	0	0	0	0	0	0	0	0	0	0	0	0	0	0	0	0	0	1	1	1	0	0	0	0	0	1	0	0	0	0	0	0	0	0	1	0	0	1	0	0	1
NHA097	Urine	UNK		SRR13001401	- + + +	trpAgpC	B2	B2	0	0	0	0	0	0	0	0	0	0	0	0	0	0	0	0	0	0	0	1	0	0	0	1	0	0	1	0	0	0	0	0	0	0	1	0	0	0	0	0	0
NHA098	Urine	410	23	SRR13001400	+ + + -	fdm, trpAgpC, cfaB, ybgD	E	C	0	0	0	0	0	0	0	0	0	0	0	0	0	0	0	0	0	0	0	1	0	0	0	1	0	0	1	0	0	0	0	0	0	0	1	0	0	0	0	0	1
NHA099	Urine	410	23	SRR13001399	- + + +	trpAgpC	B2	B2	0	0	0	0	0	0	0	0	0	0	0	0	0	0	0	0	0	0	1	0	0	0	0	0	0	0	0	0	0	0	0	0	0	0	1	0	0	0	0	0	1
NHA100	Urine	216	216	SRR13001398	+ - + -	fdm	A	A	0	0	0	0	0	0	0	0	0	0	0	0	0	0	0	0	0	0	1	0	0	0	0	0	0	0	0	0	0	0	0	0	0	0	1	0	0	0	0	0	1
NHA101	Urine	1136		SRR13001396	+ - + -	fdm	A	A	0	0	0	0	0	0	0	0	0	0	0	0	0	0	0	0	0	0	0	0	0	0	0	0	0	0	0	0	0	1	0	0	0	0	1	0	0	0	0	0	0
NHA102	Urine	4166		SRR13001395	+ - + -	fdm	A	A	0	0	1	0	1	0	0	0	1	0	0	0	1	1	1	0	1	0	1	0	0	0	0	1	0	0	0	0	0	0	0	0	1	0	1	0	0	0	0	0	1
NHA103	Urine	216		SRR13001394	+ - - -	fdm, cfaB, ybgD	A	A	0	0	1	1	1	0	0	0	1	0	1	1	0	0	0	1	1	1	1	1	0	0	0	1	0	1	0	0	0	0	0	0	0	0	1	0	0	1	0	1	1
NHA104	Urine	410	23	SRR13001393	+ - + -	fdm, trpAgpC, ybgD	C	C	0	0	0	0	0	0	0	0	0	0	0	0	0	0	0	0	0	0	0	0	0	0	0	0	0	0	0	0	0	1	0	0	0	0	1	0	0	0	0	0	0
NHA105	Urine	205	205	SRR13001392	+ - - -	fdm, cfaB, ybgD	A	A	0	0	0	0	0	1	1	1	1	1	0	0	0	0	0	0	0	0	1	0	0	0	0	0	0	0	0	0	0	0	0	0	0	0	1	0	0	0	0	0	1
NHA106	Urine	410	26	SRR13001391	+ - + -	fdm, trpAgpC, ybgD	C	C	0	0	0	0	0	0	0	0	0	0	0	0	0	0	0	0	0	0	0	0	1	0	0	0	0	0	0	0	0	0	0	0	0	0	1	0	0	0	0	0	1
NHA107	Urine	131	131	SRR13001390	- + + +	trpAgpC	B2	B2	0	0	0	0	0	0	0	0	0	0	0	0	0	0	0	0	0	0	1	0	0	0	0	0	0	0	0	0	0	0	0	0	0	0	1	0	0	0	0	0	1
NHA108	Urine	617	ST10 cplx	SRR13001389	+ - + -	fdm	A	A	0	0	0	0	0	0	0	0	0	0	0	0	0	0	0	0	0	0	1	1	0	0	0	0	0	1	0	0	0	0	0	0	0	0	1	0	0	0	0	0	1
[truncated: 68 more columns]

## Sheet: S2 Merged genes
S.no	ID	aaiC	aap_aamR_aar_aatA	afaA_B_C_D_E	agg3C_3_4_5_R	air	anr	AslA	astA	SefB	capU	chuA	cea_cia_cib_clbB_cma_colE5_E6 (colicins)	clpK1	cnf1	cseA_csgA	cvaC	dhaK	eilA	espI_espY2	fdeC	fimH	focG_focCsfaE_G	fyuA	gad	hha	hlyA_F_E	hra	ibeA	iha	ireA_roN_irp2	iss	iucC_iutA	kpsE_M	lpfA	mchB_C_F	mcmA	mrkA	neuC	nfaE	nlpI	ompT	ORF3_4	papA_F13_14_40_43_48_72_fsia_C	pic	sat_sepA_sigA(SPATE)	senB	sfaD_E_S	shiA_B
1	106	0	0	0	0	0	1	0	0	0	0	0	0	0	0	0	0	0	0	0	1	1	0	1	0	1	1	1	0	0	1	0	1	0	1	0	0	0	0	0	1	0	0	1	0	0	0	0	0
2	55	0	1	0	0	0	1	0	0	0	0	0	0	0	0	1	0	0	0	0	1	1	0	1	0	1	1	1	0	0	1	0	1	0	1	0	0	0	0	0	1	0	0	1	0	0	0	0	0
3	36	0	1	0	0	0	0	0	0	0	0	0	0	0	0	1	0	0	0	0	1	1	0	1	0	1	1	1	0	0	1	0	0	0	1	0	0	0	0	0	1	0	0	1	0	0	0	0	0
4	87	0	0	0	0	0	1	0	0	0	0	0	0	0	1	1	0	0	0	0	1	1	0	1	0	1	1	1	0	0	1	0	1	0	1	0	0	0	0	0	1	0	0	1	0	0	1	0	1
5	47	0	0	1	0	0	1	0	0	0	0	0	0	0	0	1	0	0	0	0	1	1	0	1	1	1	1	1	0	0	1	0	1	0	1	0	0	0	0	0	1	0	0	0	0	0	0	0	0
6	104	0	0	1	0	0	1	0	0	0	0	0	0	0	0	0	0	0	0	0	1	1	0	1	0	1	1	1	0	0	1	0	1	0	1	0	0	0	0	0	1	0	0	1	0	0	1	0	0
7	65	0	0	0	0	0	1	0	0	0	0	0	0	0	0	1	0	0	0	0	1	1	0	0	0	1	1	0	0	0	0	1	1	0	1	0	0	0	0	0	1	0	0	0	0	0	0	0	0
8	64	0	0	0	0	0	1	0	0	0	0	0	0	0	0	1	0	0	0	0	1	1	0	0	0	1	1	0	0	0	0	1	1	0	1	0	0	0	0	0	1	0	0	0	0	0	0	0	0
9	94	0	0	0	0	0	0	0	0	0	0	0	0	0	1	1	0	0	0	0	1	1	0	1	0	1	1	1	0	0	1	0	1	0	1	0	0	0	0	0	1	0	0	1	0	0	0	0	0
10	6	0	0	0	0	0	0	0	0	0	0	0	0	0	1	1	0	0	0	0	1	1	0	1	0	1	1	1	0	0	1	0	1	0	1	0	0	0	0	0	1	0	0	1	0	0	0	0	0
11	89	0	0	0	0	0	1	0	0	0	0	0	0	0	0	1	0	0	0	0	1	1	0	1	0	1	1	0	0	0	1	0	0	0	1	0	0	0	0	0	1	0	0	0	0	0	0	0	0
12	69	0	0	0	0	0	1	0	1	0	0	0	1	0	0	1	0	0	0	0	1	1	0	0	1	1	1	0	0	0	0	1	0	0	1	0	0	0	0	0	1	0	0	1	0	0	0	0	1
13	60	0	0	0	0	0	1	0	0	0	0	0	0	0	0	1	0	0	0	0	1	1	0	0	0	1	1	0	0	0	0	0	0	0	1	0	0	0	0	0	1	0	0	0	0	0	0	0	1
14	70	0	0	0	0	0	0	0	0	0	0	0	0	0	0	1	0	0	0	0	1	1	0	0	1	1	1	0	0	0	0	0	0	0	1	0	0	0	0	0	1	0	0	0	0	0	0	0	0
15	99	0	0	0	0	0	1	0	0	0	0	0	0	0	0	1	0	0	0	0	1	1	0	0	0	1	1	0	0	0	0	0	0	0	1	0	0	0	1	0	1	0	0	0	0	0	0	0	0
16	98	0	0	0	0	0	1	0	0	0	0	0	0	0	0	1	0	0	0	0	1	1	0	0	0	1	1	0	0	0	0	0	0	0	1	0	0	0	0	0	1	0	0	0	0	0	0	0	0
17	74	0	0	0	0	0	1	0	0	0	0	0	0	0	0	1	0	0	0	0	1	1	0	0	0	1	1	0	0	0	0	0	0	0	1	0	0	0	0	0	0	0	0	0	0	0	0	0	0
18	9	0	1	1	0	0	1	0	0	0	0	0	0	0	0	1	0	0	0	0	1	0	0	1	0	1	1	0	0	0	0	0	0	0	0	0	0	0	0	0	1	0	0	0	0	0	0	0	0
19	19	0	1	1	0	0	1	0	0	0	0	0	0	0	0	1	0	0	0	0	1	0	0	1	1	1	1	1	0	1	1	0	1	0	1	0	0	0	0	0	1	0	0	0	0	0	0	0	0
20	39	0	0	0	0	0	1	0	1	0	0	0	1	0	0	1	0	0	0	0	1	1	0	0	1	0	1	0	0	0	0	1	0	0	1	0	0	0	0	0	1	0	0	0	0	0	0	0	1
21	45	0	0	0	0	0	1	0	1	0	0	0	1	0	0	1	0	0	0	0	1	1	0	0	1	0	1	0	0	0	0	1	0	0	1	0	0	0	0	0	1	0	0	0	0	0	0	0	1
22	44	0	0	0	0	0	1	0	1	0	0	0	1	0	0	1	0	0	0	0	1	1	0	0	1	0	1	0	0	0	0	1	0	0	1	0	0	0	0	0	1	1	0	1	0	1	0	0	1
23	27	0	0	0	0	0	1	0	1	0	0	0	1	0	0	1	0	0	0	0	1	1	0	0	1	0	1	0	0	0	1	1	0	0	1	0	0	0	0	0	1	0	0	0	0	0	0	0	1
24	54	0	0	1	0	0	1	0	0	0	0	0	0	0	0	1	0	0	0	0	1	1	0	1	0	1	1	0	0	0	1	0	0	0	1	0	0	0	0	1	1	0	0	0	0	0	0	0	1
25	73	0	0	0	0	0	0	0	0	0	0	0	0	0	0	1	0	0	0	0	1	1	0	0	0	0	1	0	0	0	0	0	0	0	1	0	0	0	0	0	1	1	0	0	0	0	0	0	0
26	18	1	1	0	1	0	1	0	1	1	0	0	1	0	0	1	0	0	0	0	0	0	0	0	0	1	1	0	0	0	0	0	0	0	1	0	0	0	0	0	1	0	0	0	0	1	0	0	0
27	53	0	0	0	0	0	1	0	0	0	0	0	1	0	0	1	1	0	0	0	1	1	0	0	0	0	1	0	0	0	1	1	1	0	1	0	0	0	0	0	1	1	0	1	0	1	1	0	0
28	68	0	0	0	0	0	1	0	1	0	0	0	1	0	0	1	1	0	0	0	1	1	0	0	0	0	1	1	0	0	1	1	1	0	1	0	0	0	0	0	1	1	0	0	0	0	0	0	0
29	101	0	1	1	1	0	1	0	0	0	1	0	1	0	0	1	0	0	0	0	1	1	0	0	1	1	1	0	0	1	1	0	1	0	1	0	0	0	0	0	1	1	1	0	0	1	0	0	1
30	26	0	0	0	0	0	0	0	0	0	0	0	0	0	0	1	0	0	0	0	1	1	0	0	0	1	1	0	0	0	0	0	0	0	1	0	0	0	0	0	1	0	0	0	0	0	0	0	0
31	81	0	0	0	0	0	0	0	1	0	0	0	0	0	0	1	0	0	0	0	1	1	0	0	1	0	1	0	0	0	0	0	0	0	1	0	0	0	0	0	1	0	0	0	0	0	0	0	0
32	105	0	0	0	0	0	0	0	1	0	0	0	0	0	0	0	0	0	0	0	1	1	0	0	1	0	1	0	0	0	0	0	0	0	1	0	0	0	0	0	1	0	0	0	0	0	0	0	1
33	58	0	0	0	0	0	1	0	0	0	0	0	0	0	0	1	0	0	0	0	1	1	0	0	0	1	1	0	0	0	0	1	0	0	1	0	0	0	0	0	1	0	0	1	0	0	0	0	1
34	91	0	0	0	0	0	1	0	0	0	0	0	0	0	0	1	0	0	0	0	1	1	0	0	0	1	1	0	0	0	0	1	0	0	1	0	0	0	0	0	1	0	0	0	0	0	0	0	0
35	46	0	0	0	0	0	0	0	0	0	0	0	0	0	0	1	0	0	0	0	1	1	0	1	0	0	1	0	0	0	1	1	0	0	1	0	0	0	0	0	1	0	0	0	0	0	0	0	0
36	8	0	0	0	0	0	1	0	0	0	0	0	1	0	0	1	0	0	0	0	1	1	0	1	0	0	1	0	0	0	1	1	1	0	1	0	0	0	0	0	1	0	0	0	0	0	0	0	1
37	40	0	0	0	0	0	1	0	0	0	0	0	1	0	0	1	0	0	0	0	1	1	0	1	0	0	1	0	0	0	1	1	1	0	1	0	0	0	0	0	1	0	0	0	0	0	0	0	1
38	5	0	0	0	0	0	1	0	0	0	0	0	1	0	0	1	0	0	0	0	1	1	0	1	0	0	1	0	0	0	1	1	1	0	1	0	0	0	0	0	1	0	0	0	0	0	0	0	1
39	4	0	0	0	0	0	1	0	0	0	0	0	1	0	0	1	0	0	0	0	1	1	0	1	0	0	1	0	0	0	1	1	1	0	1	0	0	0	0	0	1	0	0	0	0	0	0	0	1
40	35	0	0	0	0	0	0	1	0	0	0	0	0	0	0	1	0	0	0	0	0	1	0	0	1	0	1	0	0	0	0	0	0	0	0	0	0	0	0	0	1	0	0	0	1	0	0	1	0
41	103	0	0	0	0	0	0	0	0	0	0	0	0	1	0	0	0	0	0	0	0	1	0	0	0	0	1	1	0	0	0	1	0	0	0	0	0	1	0	0	1	0	0	0	0	0	0	0	0
42	100	0	0	0	0	0	0	0	0	0	0	0	0	1	0	1	0	0	0	0	0	1	0	0	0	0	1	0	0	0	0	0	0	0	0	0	0	0	0	0	1	0	0	0	0	0	0	0	0
43	59	0	0	0	0	0	1	1	0	0	1	0	0	0	0	1	0	0	0	1	0	1	0	1	0	1	1	0	0	0	1	0	1	0	0	1	0	0	0	0	1	0	0	0	1	1	0	0	0
44	97	0	0	0	0	0	0	1	0	0	1	0	1	0	0	1	0	0	0	0	1	1	0	1	1	1	1	0	0	1	0	1	1	1	0	0	0	0	0	0	1	1	0	1	0	0	0	0	0
45	49	0	0	1	0	0	0	1	0	0	1	0	0	0	0	1	0	0	0	0	1	0	0	0	1	1	1	0	0	1	0	0	1	1	0	0	0	0	0	0	1	1	0	1	0	1	1	0	1
46	96	0	0	0	0	0	0	1	0	0	1	0	1	0	0	1	0	0	0	0	0	1	0	0	1	1	1	0	0	1	0	1	1	1	0	0	0	0	0	0	1	1	0	1	0	0	0	0	0
47	85	0	0	0	0	0	1	1	0	0	0	1	0	0	0	1	0	0	0	0	1	1	0	1	1	1	1	1	0	1	1	1	1	1	0	0	0	0	0	0	1	1	0	1	0	1	1	0	0
48	76	0	0	0	0	1	1	1	0	0	0	1	1	0	0	1	0	1	1	1	1	1	0	1	1	1	1	0	1	1	1	1	1	1	1	0	0	0	0	0	1	1	0	1	0	1	1	0	0
49	75	0	0	0	0	0	0	1	0	0	0	0	0	0	0	1	0	0	0	0	1	1	0	0	1	1	1	0	0	0	0	0	0	0	0	0	0	0	0	0	0	0	0	0	0	0	0	0	0
50	83	0	0	0	0	0	1	1	0	0	0	0	0	0	0	1	0	0	0	0	1	1	0	0	0	1	1	0	0	0	0	0	1	0	0	0	0	0	0	0	1	0	0	0	0	0	0	0	1
51	79	0	1	1	0	0	1	1	1	0	1	1	1	0	1	1	1	0	0	0	1	1	0	1	1	1	1	1	0	1	1	1	1	1	1	0	0	0	0	0	1	1	0	1	1	1	1	0	1
52	61	0	0	0	0	0	1	1	0	0	0	0	0	0	0	1	0	0	0	0	1	1	0	1	0	1	1	0	0	0	1	0	0	0	0	0	0	0	0	0	1	0	0	0	0	0	0	0	0
53	92	0	0	0	0	0	0	1	0	0	0	0	0	0	0	1	0	0	0	0	1	1	0	1	1	1	1	0	0	0	1	0	0	0	0	0	0	0	0	0	1	0	0	0	0	0	0	0	0
54	25	0	0	0	0	0	1	0	0	0	0	0	0	0	0	1	0	0	0	0	1	1	0	0	0	0	1	1	0	0	0	0	0	0	0	0	0	0	0	0	1	0	0	0	0	0	0	0	0
55	7	0	0	0	0	0	1	1	1	0	0	0	0	0	0	1	0	0	0	0	1	1	0	0	0	0	1	1	0	0	0	0	0	0	0	0	0	0	0	0	1	0	0	0	0	0	0	0	0
56	37	0	0	0	0	0	1	1	1	0	0	0	0	0	0	1	0	0	0	0	1	1	0	0	0	0	1	1	0	0	0	0	0	0	0	0	0	0	0	0	1	0	0	0	0	0	0	0	0
57	82	0	0	0	0	0	1	1	0	0	0	0	0	0	0	1	0	0	0	0	1	1	0	1	0	1	1	0	0	0	1	0	1	0	0	0	0	0	0	0	1	0	0	0	0	0	0	0	1
58	56	0	0	0	0	0	1	1	0	0	0	0	0	0	0	1	0	0	0	0	1	1	0	1	0	1	1	0	0	0	1	1	1	0	0	0	0	0	0	0	1	0	0	0	0	0	0	0	1
59	67	0	0	0	0	0	1	1	0	0	0	0	0	0	0	1	0	0	0	0	1	0	0	1	0	1	1	0	0	0	1	1	0	0	1	0	0	0	0	0	1	0	0	1	0	1	0	0	0
60	17	0	0	0	0	0	1	1	0	0	1	0	0	0	0	1	0	0	0	0	1	0	0	1	0	0	1	0	0	0	1	1	1	0	0	0	0	0	0	0	1	0	0	0	0	0	0	0	1
61	51	0	0	0	0	0	1	1	0	0	0	0	1	0	0	1	1	0	0	0	1	0	0	0	0	0	1	0	0	0	0	1	1	0	0	0	0	0	0	0	1	0	0	1	0	1	0	0	1
62	108	0	0	0	0	0	0	1	0	0	0	0	0	0	0	0	1	0	0	0	1	0	0	0	0	0	1	0	0	0	0	1	1	0	0	0	0	0	0	0	1	0	0	0	0	0	0	0	0
63	38	0	0	0	0	0	0	1	0	0	0	1	0	0	0	1	0	0	1	1	1	1	0	0	0	0	1	0	0	0	0	1	0	0	0	0	0	0	0	0	1	1	0	0	0	0	0	0	0
64	102	0	1	1	1	1	1	1	0	0	1	1	0	0	0	0	0	0	1	1	1	1	0	0	1	1	1	0	0	0	0	0	1	0	0	0	0	0	0	0	1	0	1	0	0	0	0	0	0
65	84	0	1	0	0	1	1	1	0	0	0	1	0	0	0	1	0	0	1	0	1	1	0	1	1	1	1	0	0	0	1	1	1	1	1	0	0	0	0	0	1	1	0	1	0	1	0	0	1
66	24	0	0	0	0	1	1	1	0	0	0	1	0	0	0	1	0	0	1	0	1	1	0	1	1	1	1	0	0	1	1	1	1	1	1	0	0	0	0	0	1	1	0	1	0	1	1	0	0
67	1	0	1	0	0	1	1	1	0	0	0	1	0	0	0	1	0	0	1	1	1	1	0	1	0	1	1	1	0	0	1	0	1	1	0	0	0	0	0	0	1	0	0	1	0	1	1	0	1
68	50	0	1	1	0	1	1	1	0	0	0	1	0	0	0	1	0	0	1	1	1	1	0	1	1	1	1	1	0	1	1	1	1	1	0	0	0	0	0	1	1	0	0	1	0	1	1	0	0
69	72	0	1	0	0	1	0	1	0	0	0	1	0	0	0	1	0	0	1	1	1	1	0	1	1	1	1	1	0	0	1	0	1	1	0	0	0	0	0	0	1	0	0	1	0	1	1	0	1
70	71	0	1	1	0	1	1	1	0	0	0	1	0	0	0	1	0	0	1	1	1	1	0	0	1	1	1	1	0	1	1	1	1	1	0	0	0	0	0	1	0	0	0	0	0	0	0	0	0
71	77	0	1	1	0	1	1	0	1	0	1	1	1	0	1	1	1	1	1	1	0	1	0	1	1	1	1	1	1	1	1	1	1	1	1	0	0	0	0	0	1	1	0	1	1	1	1	0	1
72	62	0	0	0	0	1	1	1	1	0	0	1	0	0	0	1	0	1	1	1	1	1	0	0	1	1	1	0	1	0	0	0	0	1	1	0	0	0	0	0	0	0	0	0	0	0	0	0	0
73	95	0	0	0	0	1	1	1	0	0	0	1	0	0	0	1	0	0	1	0	1	0	0	1	1	1	1	0	0	1	1	0	1	1	1	0	0	0	0	0	1	0	0	1	0	1	0	0	0
74	66	0	0	0	0	1	1	1	0	0	0	1	0	0	0	1	0	0	1	1	1	0	0	1	1	1	1	0	0	1	1	0	1	1	0	0	0	0	0	0	0	0	0	0	0	0	0	0	0
75	57	0	0	1	0	1	1	1	0	0	0	1	0	0	0	1	0	0	1	1	1	0	0	1	1	1	1	0	0	0	1	0	1	1	1	0	0	0	0	0	1	0	0	1	0	0	0	0	0
76	88	0	0	1	0	1	1	1	0	0	0	1	0	0	0	1	0	0	1	1	1	0	0	1	1	1	1	0	0	0	1	0	1	1	1	0	0	0	0	0	1	0	0	0	0	0	0	0	1
77	11	0	0	0	0	1	0	1	0	0	0	1	0	0	0	1	0	0	1	1	1	0	0	1	1	0	1	0	0	0	1	0	0	1	1	0	0	0	0	0	1	1	0	0	0	0	0	0	0
78	29	0	0	0	0	1	0	1	0	0	0	1	0	0	0	1	0	0	1	1	1	0	0	1	1	0	1	0	0	0	0	0	0	1	1	0	0	0	0	0	1	1	0	0	0	0	0	0	0
79	12	0	0	0	0	1	0	1	0	0	0	1	0	0	0	1	0	0	1	1	1	0	0	1	1	0	1	0	0	0	1	0	0	1	1	0	0	0	0	0	1	1	0	0	0	0	0	0	0
80	63	0	0	0	0	0	0	1	0	0	0	1	0	0	0	1	0	0	0	0	1	1	0	0	1	1	0	0	0	1	1	0	1	0	1	0	0	0	0	0	1	1	0	0	0	1	0	0	1
81	86	0	0	0	0	0	1	1	0	0	0	1	1	0	1	1	0	0	0	0	1	1	0	1	1	1	1	0	0	0	1	1	0	1	0	0	1	0	0	0	1	1	0	1	0	0	0	1	1
82	80	0	1	1	0	0	1	1	0	0	0	1	1	0	0	1	1	0	0	0	1	1	0	1	0	1	1	0	0	1	1	1	1	1	0	0	0	0	0	0	1	1	0	1	1	1	1	0	1
83	90	0	0	0	0	0	0	1	0	0	0	1	1	0	1	1	0	1	0	0	1	1	1	1	0	1	1	1	1	0	1	1	0	1	0	0	0	0	1	0	1	1	0	0	1	0	0	1	0
84	34	0	0	0	0	0	1	1	0	0	0	1	1	0	1	1	0	1	0	0	1	1	1	1	0	1	1	1	1	0	1	1	1	1	0	0	0	0	1	0	1	1	0	0	0	1	0	0	0
85	43	0	0	0	0	0	0	1	0	0	0	1	0	0	0	1	0	0	0	0	1	1	0	1	0	0	0	0	0	1	1	1	1	1	0	0	0	0	0	0	1	1	0	1	0	1	0	0	0
86	42	0	0	0	0	0	0	1	0	0	0	1	0	0	0	1	0	0	0	0	1	1	0	1	0	0	0	0	0	1	1	1	1	1	0	0	0	0	0	0	1	1	0	1	0	1	0	0	0
87	107	0	0	0	0	0	1	1	0	0	0	1	0	0	0	0	0	0	0	0	1	1	0	1	0	1	0	1	0	1	1	1	1	1	0	0	0	0	0	0	1	1	0	1	0	1	1	0	0
88	31	1	1	1	1	1	1	1	1	1	1	1	1	0	1	1	0	1	1	1	0	1	1	1	0	1	1	1	1	1	1	1	1	1	1	0	0	0	1	0	1	1	0	1	1	1	1	1	1
89	2	0	1	0	0	1	1	1	0	0	0	1	0	0	0	1	0	0	1	1	1	1	0	1	1	1	0	1	0	1	1	1	1	1	0	0	0	0	0	0	1	1	0	1	0	1	1	0	1
90	13	0	0	0	0	0	0	1	0	0	0	1	0	0	0	1	0	0	0	0	1	1	0	1	1	1	0	0	0	1	1	1	1	1	0	0	0	0	0	0	1	1	0	1	0	1	0	0	0
91	10	0	0	0	0	0	0	1	0	0	0	1	0	0	0	1	0	0	0	0	1	1	0	1	1	1	0	1	0	0	1	1	1	1	1	0	0	0	0	0	1	1	0	1	0	1	0	0	0
92	93	0	0	0	0	0	1	1	0	0	0	1	0	0	0	1	0	0	0	0	1	1	0	1	0	1	0	1	0	1	1	1	1	1	0	0	0	0	0	0	1	1	0	1	0	1	1	0	1
93	48	0	0	0	0	0	1	1	0	0	0	1	0	0	1	1	0	0	0	0	1	1	0	1	0	1	1	1	0	1	1	1	1	1	0	0	0	0	0	0	1	0	0	1	0	0	1	0	0
94	22	0	0	0	0	0	0	1	0	0	0	1	0	0	0	1	0	0	0	0	1	1	0	1	0	1	0	0	0	1	1	1	1	1	0	0	0	0	0	0	1	1	0	1	0	1	0	0	0
95	28	0	0	0	0	0	1	1	0	0	0	1	0	0	0	1	0	0	0	0	1	1	0	1	1	1	0	1	0	0	1	1	0	1	0	0	0	0	0	0	1	1	0	1	0	0	1	0	0
96	3	0	0	0	0	0	0	1	0	0	0	1	0	0	0	1	0	0	0	0	0	1	0	1	0	1	0	0	0	1	1	1	1	1	0	0	0	0	0	0	1	1	0	1	0	1	0	0	0
97	33	0	0	0	0	0	0	1	0	0	0	1	0	0	0	1	0	0	0	0	1	1	0	1	1	1	0	0	0	1	1	1	1	1	0	0	0	0	0	0	1	1	0	1	0	0	0	0	0
98	21	0	0	0	0	0	0	1	0	0	0	1	0	0	0	1	0	0	0	0	1	1	0	1	1	1	0	0	0	1	1	1	1	1	0	0	0	0	0	0	1	1	0	1	0	1	0	0	0
99	16	0	0	0	0	0	0	1	0	0	0	1	1	0	0	1	0	0	0	0	1	1	0	1	0	1	0	0	0	1	1	1	1	1	0	0	0	0	0	0	1	1	0	1	0	1	1	0	0
100	41	0	0	0	0	0	0	1	0	0	0	1	0	0	0	1	0	0	0	0	1	1	0	1	0	1	0	0	0	1	1	1	1	1	0	0	0	0	0	0	0	0	0	0	0	0	0	0	0
101	15	0	0	0	0	0	0	1	0	0	0	1	0	0	0	1	0	0	0	0	1	1	0	1	0	1	0	0	0	1	1	1	1	1	0	0	0	0	0	0	1	1	0	1	0	1	0	0	0
102	23	0	0	0	0	0	0	1	0	0	0	1	0	0	0	1	0	0	0	0	1	1	0	1	1	1	0	0	0	1	1	1	1	1	0	0	0	0	0	0	1	1	0	1	0	1	0	0	0
103	30	0	0	0	0	0	0	1	0	0	0	1	0	0	0	1	0	0	0	0	1	1	0	1	0	1	0	0	0	1	1	1	1	1	0	0	0	0	0	0	1	1	0	1	0	1	0	0	0
104	20	0	0	0	0	0	0	1	0	0	0	1	0	0	0	1	0	0	0	0	1	1	0	1	0	1	0	0	0	1	1	1	1	1	0	0	0	0	0	0	1	1	0	1	0	1	0	0	0
105	32	0	0	0	0	0	0	1	0	0	0	1	0	0	0	1	0	0	0	0	1	1	0	1	0	1	0	0	0	1	1	1	1	1	0	0	0	0	0	0	1	1	0	1	0	1	0	0	0
106	52	0	0	0	0	0	0	1	0	0	0	1	1	0	0	1	0	0	0	0	1	1	0	1	1	0	0	0	0	1	1	1	1	1	0	0	0	0	0	0	1	1	0	0	0	0	0	0	0
107	14	0	0	0	0	0	0	1	0	0	0	1	0	0	0	1	0	0	0	0	1	1	0	1	0	1	0	0	0	1	1	1	1	1	0	0	0	0	0	0	1	1	0	1	0	1	0	0	0
[truncated: 10 more columns]

## Sheet: S3 Virulence genes & MGEs
ID	aap_aamR_aar_aatA	aap_aamR_aar_aatA MGE	afaA_B_C_D_E	afaA_B_C_D_E MGE	agg3C_3_4_5_R	agg3C_3_4_5_R MGE	air	air MGE	anr	anr MGE	astA	astA MGE	SefB	capU	capU MGE	chuA	chuA MGE	cea_cia_cib_clbB_cma_colE5_E6 (colicins)	cea_cia_cib_clbB_cma_colE5_E6 (colicins)	cnf1	cnf1 MGE	eilA	eilA MGE	espI_espY2	espI_espY2 MGE	focG_focCsfaE_G	focG_focCsfaE_G MGE	fyuA	fyuA MGE	gad	gad MGE	hlyA_F_E	hlyA_F_E MGE	hra	hra MGE	ibeA	ibeA MGE	iha	iha MGE	ireA_roN_irp2	ireA_roN_irp2 MGE	iss	iss MGE	iucC_iutA	iucC_iutA MGE	kpsE_M	kpsE_M MGE	lpfA	lpfA MGE
1	1		0		0		1		1	IncFII	0		0	0		1		0		0		1		1		0		1		0		1		1		0		0		1		0		1		1		0
2	1		0		0		1		1		0		0	0		1		0		0		1		1		0		1	ISEc38	1		0		1		0		1	IS30	1		1		1	IS30	1	IS4	0
3	0		0		0		0		0		0		0	0		1		0		0		0		0		0		1		0		0		0		0		1		1		1		1		1		0
4	0		0		0		0		1		0		0	0		0		1	IncI1	0		0		0		0		1	ICEKp1	0		1		0	ISKpn26	0		0		1	ICEKp1 (irp2)	1		1		0		1
5	0		0		0		0		1		0		0	0		0		1	IncI1	0		0		0		0		1	ICEKp1	0		1		0	ISKpn26	0		0		1	ICEKp1 (irp2)	1		1		0		1	ISEcl10
6	0		0		0		0		0		0		0	0		0		0		1	IS682	0		0		0		1		0		1		1	IS30	0		0		1		0		1		0		1
7	0		0		0		0		1		1		0	0		0		0		0		0		0		0		0		0		1		1		0		0		0		0		0		0		0
8	0		0		0		0		1		0		0	0		0		1		0		0		0		0		1		0		1		0		0		0		1		1		1		0		1
9	1		1		0		0		1		0		0	0		0		0		0		0		0		0		1		0		1		0		0		0		0		0		0		0		0
10	0		0		0		0		0		0		0	0		1		0		0		0		0		0		1		1		0		1		0		0		1		1		1		1		1
11	0		0		0		1		0		0		0	0		1		0		0		1		1		0		1		1		1		0		0		0		1		0		0		1		1
12	0		0		0		1		0		0		0	0		1		0		0		1		1		0		1		1		1		0		0		0		1		0		0		1		1
13	0		0		0		0		0		0		0	0		1		0		0		0		0		0		1	ISEc38	1		0		0		0		1	IS30	1	ISEc38 (irp2)	1		1	IS30 (iuta)	1	IS4	0
14	0		0		0		0		0		0		0	0		1		0		0		0		0		0		1		0		0		0		0		1	IS30	1		1		1	IS30 (iuta)	1	IS4	0
15	0		0		0		0		0		0		0	0		1		0		0		0		0		0		1	ISEc38	0		0		0		0		1	IS30	1	ISEc38	1		1	IS30	1	IS4	0
16	0		0		0		0		0		0		0	0		1		1		0		0		0		0		1		0		0		0		0		1		1		1		1	IS30	1		0
17	0		0		0		0		1		0		0	1		0		0		0		0		0		0		1		0		1		0		0		0		1		1		1		0		0
18	1		0		1		0		1		1		1	0		0		1		0		0		0		0		0		0		1		0		0		0		0		0		0		0		1
19	1		1		0		0		1		0		0	0		0		0		0		0		0		0		1		1		1		1	ISEc30	0		1		1		0		1		0		1
20	0		0		0		0		0		0		0	0		1		0		0		0		0		0		1	ISEc38	0		0		0		0		1	IS30	1		1		1	IS30	1	IS4	0
21	0		0		0		0		0		0		0	0		1		0		0		0		0		0		1	ISEc38	1	ISEc38	0		0		0		1	IS30	1	ISEc38 (irp2)	1		1	IS30 (iuta), IS30 iucC	1	IS4	0
22	0		0		0		0		0		0		0	0		1		0		0		0		0		0		1		0		0		0		0		1		1		1		1		1		0
23	0		0		0		0		0		0		0	0		1		0		0		0		0		0		1	ISEc38	1		0		0		0		1	IS30	1	ISEc38	1		1		1	IS4	0
24	0		0		0		1		1		0		0	0		1		0		0		1		0		0		1	ISEc46	1		1		0		0		1	ISEc45	1	ISEc46(irp2)	1		1	ISEc45	1		1
25	0		0		0		0		1		0		0	0		0		0		0		0		0		0		0		0		1		1		0		0		0		0		0		0		0
26	0		0		0		0		0		0		0	0		0		0		0		0		0		0		0		0		1		0		0		0		0		0		0		0		1
27	0		0		0		0		1		1	ISEc9	0	0		0		1		0		0		0		0		0		1		1		0		0		0		1		1	MITEEC1	0		0		1	ISEc9
28	0		0		0		0		1		0		0	0		1		0		0		0		0		0		1	ISEc38	1		0		1	IS3	0		0		1	ISEc38 (irp2)	1		0		1		0
29	0		0		0		1		0		0		0	0		1		0		0		1		1		0		1		1		1		0		0		0		0		0		0		1	ISEC30	1
30	0		0		0		0		0		0		0	0		1		0		0		0		0		0		1	ISEc38	0		0		0		0		1	IS30	1	ISEc38	1		1	IS30	1	IS4	0
31	1		1		1		1		1		1		1	1		1		1		1		1		1		1		1		0		1		1		1		1		1		1		1		1		1
32	0		0		0		0		0		0		0	0		1		0		0		0		0		0		1		0		0		0		0		1		1		1		1		1		0
33	0		0		0		0		0		0		0	0		1		0		0		0		0		0		1		1		0		0		0		1		1		1		1		1		0
34	0		0		0		0		1		0		0	0		1		1		1		0		0		1	ISEc31	1		0		1		1	ISEc17	1	ISEc9	0		1		1		1	IS30	1		0
35	0		0		0		0		0		0		0	0		0		0		0		0		0		0		0		1		1		0		0		0		0		0		0		0		0
36	1		0		0		0		0		0		0	0		0		0		0		0		0		0		1	ISEc1	0		1		1	IS30, MITEEc1	0		0		1	ISEc1	0		0		0		1
37	0		0		0		0		1		1		0	0		0		0		0		0		0		0		0		0		1		1		0		0		0		0		0		0		0
38	0		0		0		0		0		0		0	0		1		0		0		1	ISEc46	1		0		0		0		1		0		0		0		0		1		0		0		0
39	0		0		0		0		1		1	ISEc9	0	0		0		1		0		0		0		0		0		1		1		0		0		0		0		1	MITEEC1	0		0		1	ISEc9
40	0		0		0		0		1		0		0	0		0		1		0		0		0		0		1		0		1		0		0		0		1		1		1		0		1
41	0		0		0		0		0		0		0	0		1		0		0		0		0		0		1	ISEc38	0		0		0		0		1	IS30	1	ISEc38	1		1	IS30	1	IS4	0
42	0		0		0		0		0		0		0	0		1		0		0		0		0		0		1		0		0		0		0		1		1		1		1	IS629	1		0
43	0		0		0		0		0		0		0	0		1		0		0		0		0		0		1		0		0		0		0		1		1		1		1	IS30	1		0
44	0		0		0		0		1		1	ISEc9	0	0		0		1		0		0		0		0		0		1		1		0		0		0		0		1		0		0		1	ISEc9
45	0		0		0		0		1		1	ISEc9	0	0		0		1		0		0		0		0		0		1		1		0		0		0		0		1		0		0		1	ISEc9
46	0		0		0		0		0		0		0	0		0		0		0		0		0		0		1	ISEc38	0		1		0		0		0		1	ISEc38	1		0		0		1
47	0		1	ISEc10	0		0		1		0		0	0		0		0		0		0		0		0		1		1		1		1	MITEEC1	0		0		1		0		1		0		1
48	0		0		0		0		1		0		0	0		1		0		1	ISEc10	0		0		0		1	ISEc38	0		1		1		0		1		1	ISEc38	1		1	IS629	1	IS4	0
49	0		1		0		0		0		0		0	1		0		0		0		0		0		0		0		1	ISKN8	1		0		0		1		0		0		1		1		0
50	1		1		0		1		1		0		0	0		1		0		0		1		1		0		1		1		1		1		0		1		1		1		1		1		0
51	0		0		0		0		1		0		0	0		0		1		0		0		0		0		0		0		1		0		0		0		0		1		1		0		0
52	0		0		0		0		0		0		0	0		1		1		0		0		0		0		1		1		0		0		0		1		1		1		1		1		0
53	0		0		0		0		1		0		0	0		0		1		0		0		0		0		0		0		1		0		0		0		1		1		1		0		1
54	0		1		0		0		1		0		0	0		0		0		0		0		0		0		1		0		1		0		0		0		1		0		0		0		1
55	1		0		0		0		1		0		0	0		0		0		0		0		0		0		1		0		1		1	IS30, MITEEc1	0		0		1		0		1		0		1
56	0		0		0		0		1		0		0	0		0		0		0		0		0		0		1		0		1		0		0		0		1		1		1		0		0
57	0		1	ISEc10	0		1		1		0		0	0		1		0		0		1		1		0		1		1		1		0		0		0		1		0		1		1		1
58	0		0		0		0		1		0		0	0		0		0		0		0		0		0		0		0		1		0		0		0		0		1	IS609	0		0		1
59	0		0		0		0		1		0		0	1		0		0		0		0		1	ISEc30	0		1		0		1		0		0		0		1		0		1		0		0
60	0		0		0		0		1		0		0	0		0		0		0		0		0		0		0		0		1		0		0		0		0		0		0		0		1
61	0		0		0		0		1		0		0	0		0		0		0		0		0		0		1	IS30	0		1		0		0		0		1	IS30	0		0		0		0
62	0		0		0		1	ISEc45	1		1	ISEc45	0	0		1		0		0		1	ISEc45	1		0		0		1		1		0		1	ISEc31	0		0		0		0		1		1	ISEc45
63	0		0		0		0		0		0		0	0		1		0		0		0		0		0		0		1	ISEc1	0		0		0		1		1		0		1		0		1	MITEEc1
64	0		0		0		0		1		0		0	0		0		0		0		0		0		0		0		0		1		0		0		0		0		1		1		0		1
65	0		0		0		0		1		0		0	0		0		0		0		0		0		0		0		0		1		0		0		0		0		1		1		0		1
66	0		0		0		1		1		0		0	0		1		0		0		1		1		0		1		1		1		0	IS640	0		1		1		0		1	IS629	1		0
67	0		0		0		0		1		0		0	0		0		0		0		0		0		0		1		0		1		0		0		0		1		1		0		0		1
68	0		0		0		0		1		1		0	0		0		1		0		0		0		0		0		0		1	IncFIB	1	IS629	0		0		1		1		1		0		1
69	0		0		0		0		1		1		0	0		0		1		0		0		0		0		0		1		1		0		0		0		0		1		0		0		1
70	0		0		0		0		0		0		0	0		0		0		0		0		0		0		0		1		1		0		0		0		0		0		0		0		1
71	1		1		0		1		1		0		0	0		1		0		0		1		1		0		0		1		1		1		0		1		1		1		1		1		0
72	1		0		0		1		0		0		0	0		1		0		0		1		1		0		1		1		1		1		0		0		1		0		1		1	IS4	0
73	0		0		0		0		0		0		0	0		0		0		0		0		0		0		0		0		1		0		0		0		0		0		0		0		1
74	0		0		0		0		1		0		0	0		0		0		0		0		0		0		0		0		1		0		0		0		0		0		0		0		1
75	0		0		0		0		0		0		0	0		0		0		0		0		0		0		0		1		1		0		0		0		0		0		0		0		0
76	0		0		0		1		1		0		0	0		1		1		0		1		1		0		1		1		1		0		1		1		1		1		1	IS30	1		1
77	1		1		0		1		1		1		0	1		1		1		1		1		1		0		1		1		1		1		1		1		1		1		1		1		1
79	1		1		0		0		1		1		0	1		1		1		1		0		0		0		1		1		1		1		0		1		1		1		1		0		1
80	1		1		0		0		1		0		0	0		1	IS26	1	ISEc38	0		0		0		0		1		0		1		0		0		1	ISEc43	1		1		1	ISEc43	1		0
81	0		0		0		0		0		1		0	0		0		0		0		0		0		0		0		1	Tn6024	1		0		0		0		0		0		0		1		1
82	0		0		0		0		1		0		0	0		0		0		0		0		0		0		1		0		1		0		0		0		1		0		1		0		0
83	0		0		0		0		1		0		0	0		0		0		0		0		0		0		0		0		1		0		0		0		0		0		1		0		0
84	1		0		0		1		1		0		0	0		1		0		0		1		0		0		1		1		1		0		0		0		1	IncFII (iroN). ISSfl8 (ireA)	1		1		0		1
85	0		0		0		0		1		0		0	0		1		0		0		0		0		0		1		1		1		1		0		1		1		1		1	IS629	1		0
86	0		0		0		0		1		0		0	0		1		1	ISEc38 (CLB)	1	ISKpn37	0		0		0		1		1		1		0		0		0		1		1		0		1		0
87	0		0		0		0		1		0		0	0		0		0		1	IS682	0		0		0		1		0		1		1	IS682	0		0		1		0		1		1		1
88	0		1		0		1		1		0		0	0		1		0		0		1	ISEc1	1		0		1		1		1		0		0		0		1		0		1		0		1
89	0		0		0		0		1		0		0	0		0		0		0		0		0		0		1		0		1		0		0		0		1		0		0		1		1
90	0		0		0		0		0		0		0	0		1		1	ISEc1 (clb)	1		0		0		1		1		0		1		1		1		0		1		1		0		0		0
91	0		0		0		0		1		0		0	0		0		0		0		0		0		0		0		0		1		0		0		0		0		1		0		1		1
92	0		0		0		0		0		0		0	0		0		0		0		0		0		0		1	ISEc38	1		1		0	IS609	0		0		1	ISEc38 (irp2)	0		0		0		0
93	0		0		0		0		1		0		0	0		1		0		0		0		0		0		1	ISEc38	0		0		1		0		1		1	ISEc38	1		1	IS30 (iutA)	1	IS4	0
94	0		0		0		0		0		0		0	0		0		0		1	IS682	0		0		0		1	MITEEc1	0		1		1	IS30	0		0		1	MITEEc1 (IRP2)	0		1		1		1
95	0		0		0		1		1		0		0	0		1		0		0		1		0		0		1		1		1		0		0		1		1		0		1		0		1
96	0		0		0		0		0		0		0	1		0		1		0		0		0		0		0		1		1		0		0		1		0		1		1		1		0
97	0		0		0		0		0		0		0	1		0		1	Inc1	0		0		0		0		1		1		1		0		0		1	ISEc45	0		1		1	ISEc45	1		0
98	0		0		0		0		1		0		0	0		0		0		0		0		0		0		0		0		1		0		0		0		0		0		0		1		1
99	0		0		0		0		1		0		0	0		0		0		0		0		0		0		0		0		1		0		0		0		0		0		0		0		1
100	0		0		0		0		0		0		0	0		0		0		0		0		0		0		0		0		1		0		0		0		0		0		0		0		0
101	1	IS5	1	IS5	1	IS5	0		1		0		0	1		0		1	IncB (CelB), IS26	0		0		0		0		0		1		1		0		0		1		1		0		1		0		1
102	1	ISSpu2	1	ISSpu2	1	ISSpu2	1		1		0		0	1	IS911	1		0		0		1		1		0		0		1	ISEc1	1		0		0		0		0		0		1		0		0
103	0		0		0		0		0		0		0	0		0		0		0		0		0		0		0		0		1		1		0		0		0		1		0		0		0
104	0		1		0		0		1		0		0	0		0		0	InCl1 (cia)	0		0		0		0		1		0		1		1	MITEEC1	0		0		1		0		1		0		1
105	0		0		0		0		0		1	IS5075	0	0		0		0		0		0		0		0		0		1	Tn6024	1		0		0		0		0		0		0		0		1
106	0		0		0		0		1		0		0	0		0		0		0		0		0		0		1		0		1		1	IS30	0		0		1		0		1		0		1
107	0		0		0		0		1		0		0	0		1		0		0		0		0		0		1		0		0		1		0		1		1		1		1	IS30	0		0
108	0		0		0		0		0		0		0	0		0		0		0		0		0		0		0		0		1		0		0		0		0		1		1	IS629	1		0
																																														0
[truncated: 26 more columns]

## Sheet: S4 AST, MAR Index, AMR Genes
Strain	ST	CC	Serotype	Isolation Source	Amoxacillin/ Clavulanic Acid	Ampicillin	Cefoxitin	Ceftriaxone	Chloramphenicol	Gentamycin	Tetracycline	Trimethoprim/ Sulfamethoxazole	Sulfisoxazole	Ciprofloxacin	Nalidixic Acid	Meropenem	Number of classes with resistance	MAR Index	aac(3)-IId	aac(3)-Iie	aac(6')-Ib-cr	aadA5	ampC	ant(2'')-Ia	aph(3'')-Ib	aph(3')-VI	aph(6)-Id	blaCMY-2	blaCTX-M	blaCTX-M-130	blaCTX-M-14	blaCTX-M-15	blaCTX-M-27	blaCTX-M-55	blaCTX-M-65	blaNDM-1	blaNDM-5	blaOXA-1	blaOXA-2	blaTEM1	blaTEM-190	catA1	catA2	catB3	cmlA1	dfr7	dfrA1	dfrA12	dfrA14
NHA001	405	405	O102:H6	Urine	I	R	S	R	S	S	R	R	R	R	R	S	5	0.5	0	0	1	1	0	0	1	0	1	0	1	0	0	0	0	0	0	0	0	0	0	0	0	0	0	1	0	0	0	0	0
NHA002	131	131	O25:H4	Blood culture	I	R	S	R	S	R	R	R	R	R	R	S	6	0.6	0	1	1	1	0	0	0	0	0	0	1	0	0	1	0	0	0	0	0	1	0	0	0	0	0	1	0	0	0	0	0
NHA003	131	131	O25:H4	Blood culture	I	R	S	R	S	R	R	R	R	R	R	S	6	0.6	0	1	1	1	0	0	0	0	0	0	1	0	0	1	0	0	0	0	0	1	0	0	0	0	0	1	0	0	0	0	0
NHA004	101	101	O188:H31	Blood culture	R	R	R	R	R	R	R	R	R	R	R	R	10	1	0	1	1	1	1	0	1	0	1	0	1	0	0	1	0	0	0	0	0	1	1	1	0	1	0	1	0	1	0	0	0
NHA005	101	101	O188:H31	Blood culture	R	R	R	R	R	R	R	R	R	R	R	S	9	0.9	0	1	1	1	1	0	1	0	1	0	1	0	0	1	0	0	0	0	0	1	1	1	0	1	0	1	0	1	0	0	0
NHA006	410	23	O8:H9	Urine	I	R	S	R	S	R	R	S	S	R	R	S	5	0.5	0	1	1	0	0	0	0	0	0	0	1	0	0	1	0	0	0	0	0	1	0	0	0	0	0	1	0	0	0	0	0
NHA007	744		O101:H9	Urine	S	R	S	R	R	S	R	R	R	R	R	S	6	0.6	0	0	0	0	0	0	1	0	1	0	1	0	0	1	0	0	0	0	0	0	0	1	0	1	0	0	0	0	0	0	0
NHA008	101	101	O188:H31	Urine	R	R	R	R	R	R	R	R	R	R	R	S	9	0.9	0	1	1	1	1	0	1	0	1	0	1	0	0	1	0	0	0	0	0	1	1	1	0	1	0	1	0	1	0	0	0
NHA009	652	23	ONT:H9	Urine	I	R	S	R	R	S	R	R	R	S	S	S	5	0.5	0	0	0	0	0	0	1	0	1	0	1	0	0	1	0	0	0	0	0	0	0	1	0	1	0	0	0	0	0	0	1
NHA010	131	131	O25:H4	Blood culture	I	R	S	R	S	R	R	R	R	R	R	S	6	0.6	0	1	1	1	0	0	0	0	0	0	1	0	0	1	0	0	0	0	0	1	0	0	0	0	0	1	0	0	0	0	0
NHA011	648	648	O1:H6	Urine	S	R	S	R	S	R	R	R	R	R	R	S	6	0.6	1	0	0	1	0	0	1	0	1	0	0	0	1	0	0	0	0	0	0	0	0	0	0	0	0	0	0	0	0	0	0
NHA012	648	648	O1:H6	Stool	I	R	S	R	R	R	R	R	R	R	R	S	7	0.7	1	0	0	1	0	0	1	0	1	0	0	0	1	0	0	0	0	0	0	0	0	0	0	0	0	0	0	0	0	0	0
NHA013	131	131	O25:H4	Blood culture	R	R	S	R	S	R	R	R	R	R	R	S	7	0.7	0	1	1	1	0	0	0	0	0	0	1	0	0	1	0	0	0	0	0	1	0	0	0	0	0	1	0	0	0	0	0
NHA014	131	131	O25:H4	Blood culture	R	R	S	R	S	R	R	R	R	R	R	S	7	0.7	0	1	1	1	0	0	0	0	0	0	1	0	0	1	0	0	0	0	0	1	0	0	0	0	0	1	0	0	0	0	0
NHA015	131	131	O25:H4	Blood culture	R	R	S	R	S	R	R	R	R	R	R	S	7	0.7	0	1	1	1	0	0	0	0	0	0	1	0	0	1	0	0	0	0	0	1	0	0	0	0	0	1	0	0	0	0	0
NHA016	131	131	O25:H4	Endocervical swab	S	R	S	R	S	S	R	R	R	R	R	S	5	0.5	0	0	0	1	0	0	1	0	1	0	0	0	0	0	1	0	0	0	0	0	0	0	0	0	0	0	0	0	0	0	0
NHA017	617	10	O101:H10	Urine	I	R	S	R	S	R	R	R	R	R	R	S	6	0.6	0	1	1	1	0	0	1	0	1	0	1	0	0	1	0	0	0	0	0	1	0	0	0	0	0	1	0	0	0	0	0
NHA018	155	155	O9:H29	Stool	I	R	S	R	S	S	S	R	R	S	S	S	3	0.3	0	0	0	0	0	0	0	0	1	0	1	0	0	1	0	0	0	0	0	0	0	1	0	0	0	0	0	0	0	0	0
NHA019	652	23	ONT:H9	Blood culture	I	R	S	R	R	S	R	R	R	S	S	S	5	0.5	0	0	0	0	0	0	1	0	1	0	1	0	0	1	0	0	0	0	0	0	0	1	0	1	0	0	0	0	0	0	1
NHA020	131	131	O25:H4	Urine	I	R	S	R	S	R	R	R	R	R	R	S	6	0.6	0	1	1	1	0	0	0	0	0	0	1	0	0	1	0	0	0	0	0	1	0	0	0	0	0	1	0	0	0	0	1
NHA021	131	131	O25:H4	Blood culture	I	R	S	R	S	R	R	R	R	R	R	S	6	0.6	0	1	1	1	0	0	0	0	0	0	1	0	0	1	0	0	0	0	0	1	0	0	0	0	0	1	0	0	0	0	0
NHA022	131	131	O25:H4	Blood culture	I	R	S	R	S	R	R	R	R	R	R	S	6	0.6	0	1	1	1	0	0	0	0	0	0	1	0	0	1	0	0	0	0	0	1	0	0	0	0	0	1	0	0	0	0	0
NHA023	131	131	O25:H4	Urine	I	R	S	R	S	R	R	R	R	R	R	S	6	0.6	0	1	1	1	0	0	0	0	0	0	1	0	0	1	0	0	0	0	0	1	0	0	0	0	0	1	0	0	0	0	0
NHA024	69	69	O17/O44:H18	Cerebrospinal fluid	S	R	S	S	S	R	R	R	R	R	R	S	5	0.5	1	0	0	1	0	0	1	0	1	0	0	0	0	0	0	0	0	0	0	0	0	1	0	0	0	0	0	0	0	0	0
NHA025	167	10	O101:H21	Endocervical swab	I	R	S	R	R	S	R	R	R	R	R	S	6	0.6	0	0	0	0	0	0	0	0	0	0	1	0	0	1	0	0	0	0	0	0	0	1	0	1	0	0	0	0	0	0	0
NHA026	424		ONT:H10	Urine	I	R	S	S	S	S	R	R	R	R	R	S	4	0.4	0	0	0	0	0	0	1	0	1	0	0	0	0	0	0	0	0	0	0	0	0	1	0	0	0	0	0	0	0	1	0
NHA027	2006		O9a:H23	Wound swab	S	R	S	R	R	S	R	R	R	R	R	S	6	0.6	0	0	0	0	0	0	0	0	0	0	1	0	0	1	0	0	0	0	0	0	0	0	0	1	0	0	1	0	0	1	0
NHA028	131	131	O25:H4	Blood culture	S	R	S	S	I	R	R	R	R	R	R	S	5	0.5	1	0	0	1	0	0	1	0	1	0	0	0	0	0	0	0	0	0	0	0	0	1	0	0	0	0	0	0	0	1	0
NHA029	648	648	O1:H6	Urine	R	R	R	R	R	R	R	R	R	R	R	R	10	1	1	0	0	1	0	0	1	0	1	0	0	0	1	0	0	0	0	0	1	0	0	0	0	0	0	0	0	0	0	0	0
NHA030	131	131	O25:H4	Urine	R	R	S	R	S	R	R	R	R	R	R	S	7	0.7	0	1	1	1	0	0	0	0	0	0	1	0	0	1	0	0	0	0	0	1	0	0	0	0	0	1	0	0	0	0	0
NHA031	131	131	O25:H4	Endocervical swab	S	R	S	R	S	S	R	R	R	R	R	S	5	0.5	0	0	0	1	0	0	1	0	1	0	0	0	0	0	1	0	0	0	0	0	0	0	0	0	0	0	0	0	0	0	0
NHA032	131	131	O25:H4	Blood culture	R	R	S	R	S	R	R	R	R	R	R	S	7	0.7	0	1	1	1	0	0	0	0	0	0	1	0	0	1	0	0	0	0	0	1	0	0	0	0	0	1	0	0	0	0	0
NHA033	131	131	O25:H4	Blood culture	R	R	S	R	S	R	R	R	R	R	R	S	7	0.7	0	1	1	1	0	0	0	0	0	0	1	0	0	1	0	0	0	0	0	1	0	0	0	0	0	1	0	0	0	0	0
NHA034	998		O2:H6	Cerebrospinal fluid	I	R	S	R	S	S	R	R	R	S	S	S	4	0.4	0	0	0	0	0	0	1	0	1	0	1	0	0	1	0	0	0	0	0	0	0	1	0	0	0	0	0	0	0	0	0
NHA035	2705		ONT:H10	Blood culture	S	R	S	S	R	S	R	R	R	S	R	S	5	0.5	0	0	0	0	0	0	1	0	1	0	0	0	0	0	0	0	0	0	0	0	0	1	0	0	1	0	0	0	0	0	0
NHA036	410	23	ONT:H9	Urine	R	R	S	S	S	S	S	S	S	R	R	S	3	0.3	0	0	0	0	0	0	0	0	0	0	0	0	0	0	0	0	0	0	0	0	0	1	1	0	0	0	0	0	0	0	0
NHA037	744		O101:H9	Urine	S	R	S	R	R	S	R	R	R	R	R	S	6	0.6	0	0	0	0	0	0	1	0	1	0	1	0	0	1	0	0	0	0	0	0	0	1	0	1	0	0	0	0	0	0	1
NHA038	3018		O137:H41	Urine	I	R	S	R	S	S	R	R	S	I	R	S	5	0.5	0	0	0	0	0	0	0	0	0	0	0	0	0	0	0	0	0	0	0	0	0	1	0	0	0	0	0	0	0	0	0
NHA039	2006		O9a:H23	Wound swab	S	R	S	R	R	S	R	R	R	R	R	S	6	0.6	0	0	0	0	0	0	0	0	0	0	1	0	0	1	0	0	0	0	0	0	0	0	0	1	0	0	1	0	0	0	0
NHA040	101	101	O188:H31	Blood culture	R	R	R	R	R	R	R	R	R	R	R	R	10	1	0	1	1	1	1	0	1	1	1	0	1	0	0	1	0	0	0	1	0	1	1	1	0	1	0	1	0	1	0	0	0
NHA041	131	131	O25:H4	Urine	R	R	S	R	S	R	R	R	R	R	R	S	7	0.7	0	1	1	1	0	0	0	0	0	0	1	0	0	1	0	0	0	0	0	1	0	0	0	0	0	1	0	0	0	1	0
NHA042	131	131	O25:H4	Cerebrospinal fluid	S	R	S	R	S	R	R	R	R	R	R	S	6	0.6	0	1	0	1	0	0	1	0	1	0	1	0	0	1	0	0	0	0	0	1	0	0	0	0	0	1	0	0	0	0	0
NHA043	131	131	O25:H4	Urine	I	R	S	R	I	R	R	R	R	R	R	S	6	0.6	0	1	0	1	0	0	1	0	1	0	1	0	0	1	0	0	0	0	0	1	0	0	0	0	0	1	0	0	0	0	0
NHA044	2006		O9a:H23	Wound swab	S	R	S	R	R	S	R	R	R	R	R	S	6	0.6	0	0	0	0	0	0	0	0	0	0	1	0	0	1	0	0	0	0	0	0	0	0	0	1	0	0	1	0	0	0	0
NHA045	2006		O9a:H23	Blood culture	S	R	S	R	R	S	R	R	R	R	R	S	6	0.6	0	0	0	0	0	0	0	0	0	0	1	0	0	1	0	0	0	0	0	0	0	0	0	1	0	0	1	0	0	0	0
NHA046	156		O54:H28	Wound swab	I	R	I	R	R	S	S	R	R	R	R	S	5	0.5	0	0	0	0	0	0	0	0	0	0	1	0	0	1	0	0	0	0	0	0	0	1	0	1	0	0	0	0	0	1	0
NHA047	410	23	ONT:H9	Urine	I	R	S	R	S	S	R	R	R	R	R	S	5	0.5	0	0	1	1	0	0	1	0	1	0	1	0	0	1	0	0	0	0	0	1	0	0	0	0	0	1	0	0	0	1	0
NHA048	131	131	O25:H4	Urine	R	R	S	R	I	R	R	R	R	R	R	S	8	0.8	0	1	1	1	0	0	0	0	0	0	1	0	0	1	0	0	0	0	0	1	0	0	0	0	0	1	0	0	0	0	0
NHA049	450		O45:H16	Aspirate	S	R	S	R	I	R	R	R	R	S	R	S	5	0.5	1	0	0	1	0	0	1	0	1	0	1	0	0	1	0	0	0	0	0	0	0	1	0	0	0	0	0	0	0	0	0
NHA050	38	38	O1:H15	Urine	R	R	I	R	R	S	R	S	R	R	R	S	7	0.7	0	0	1	0	0	1	1	0	1	0	1	0	0	1	0	0	0	0	0	1	0	1	0	0	0	1	0	0	0	0	0
NHA051	617	10	O9a:H210	Blood culture	R	R	R	R	R	R	R	R	R	R	R	S	9	0.9	1	1	1	1	0	0	1	0	1	0	1	0	0	1	0	0	0	0	0	1	0	1	0	0	1	1	0	0	0	0	0
NHA052	131	131	O25:H4	Wound swab	S	R	S	R	S	S	R	R	R	R	R	S	5	0.5	0	0	0	1	0	0	1	0	1	0	0	0	0	0	1	0	0	0	0	0	0	0	0	0	0	0	0	0	0	0	0
NHA053	2599		ONT:H2	Aspirate	S	R	S	R	S	R	R	R	R	R	R	S	6	0.6	1	0	0	1	0	0	1	0	1	0	0	1	0	0	0	0	0	0	0	0	0	1	0	0	0	0	0	0	0	0	0
NHA054	448		ONT:H8	Wound swab	R	R	R	R	S	R	R	R	R	R	R	R	9	0.9	1	0	1	1	0	0	1	0	1	0	1	0	0	1	0	0	0	0	1	1	0	1	0	0	0	1	0	0	0	0	0
NHA055	410	23	ONT:H9	Urine	I	R	S	R	S	S	R	R	R	R	R	S	5	0.5	0	0	1	1	0	0	0	0	0	0	1	0	0	1	0	0	0	0	0	1	0	0	0	0	0	1	0	0	0	0	0
NHA056	617	10	O101:H4	Wound swab	I	R	S	R	R	R	R	R	R	R	R	S	7	0.7	1	0	1	1	0	0	1	0	1	0	1	0	0	1	0	0	0	0	0	1	0	1	0	1	0	1	0	0	0	0	0
NHA057	648	648	O153:H6	Wound swab	I	R	I	R	R	R	R	R	R	R	R	S	7	0.7	0	1	1	1	0	0	0	0	0	0	1	0	0	1	0	0	0	0	0	1	0	1	0	1	0	1	0	0	0	0	0
NHA058	156	156	O64:H4	Urine	I	R	S	R	S	R	R	R	R	R	R	S	6	0.6	1	0	0	0	0	0	1	0	1	0	1	0	0	1	0	0	0	0	0	0	0	1	0	0	0	0	0	0	0	0	0
NHA059	716		O142:H38	Urine	S	R	S	S	S	S	R	R	R	S	R	S	4	0.4	0	0	0	0	0	0	1	0	0	0	0	0	0	0	0	0	0	0	0	0	0	1	0	0	0	0	0	0	0	0	0
NHA060	410	23	O76:H9	Urine	R	R	R	R	I	R	R	R	R	R	R	S	8	0.8	1	0	1	1	0	0	1	0	1	1	1	0	0	1	0	0	0	0	0	1	0	1	0	0	0	1	0	0	0	0	0
NHA061	167	10	O101:H9	Urine	S	R	S	S	I	R	R	S	S	R	R	S	4	0.4	1	0	0	0	0	0	0	0	0	0	0	0	0	0	0	0	0	0	0	0	0	1	0	0	0	0	0	0	0	0	0
NHA062	354		O153:H34	Wound swab	S	R	S	R	S	S	S	S	S	R	R	S	3	0.3	0	0	0	0	0	0	0	0	0	0	1	0	0	1	0	0	0	0	0	0	0	0	0	0	0	0	0	0	0	0	0
NHA063	174		ONT:H34	Endocervical swab	S	R	S	S	S	S	S	S	S	S	S	S	1	0.1	0	0	0	0	0	0	0	0	0	0	0	0	0	0	0	0	0	0	0	0	0	1	0	0	0	0	0	0	0	0	0
NHA064	6332		O8:H21	Urine	I	R	S	R	S	S	R	R	R	R	R	S	5	0.5	0	0	1	0	0	0	1	0	1	0	1	0	0	1	0	0	0	0	0	1	0	1	0	0	0	1	0	0	0	0	0
NHA065	6332		O8:H21	Urine	R	R	S	R	I	S	R	R	R	R	R	S	7	0.7	0	0	1	0	0	0	1	0	1	0	1	0	0	1	0	0	0	0	0	1	0	1	0	0	0	1	0	0	0	0	0
NHA066	648	648	O1:H6	Urine	S	S	I	S	S	R	R	S	S	R	R	S	3	0.3	1	0	0	0	0	0	0	0	0	0	0	0	0	0	0	0	0	0	0	0	0	0	0	0	0	0	0	0	0	0	0
NHA067	6359		O101:H9	Urine	S	R	S	R	S	R	R	R	R	R	R	S	6	0.6	1	0	0	0	0	0	1	0	1	0	1	0	0	1	0	0	0	0	0	0	0	1	0	0	0	0	0	0	0	0	1
NHA068	162	469	O9:H21	Aspirate	S	R	S	R	S	S	R	R	R	R	R	S	5	0.5	0	0	0	1	0	0	1	0	1	0	0	0	0	0	0	0	1	0	0	0	0	1	0	0	0	0	0	0	0	0	0
NHA069	410	23cmplx	O76:H9	Urine	R	R	R	R	I	R	R	R	R	R	R	S	8	0.8	0	0	1	0	0	0	0	0	1	1	1	0	0	1	0	0	0	0	0	1	0	1	0	0	0	1	0	0	0	0	0
NHA070	410	23	O8:H9	Urine	R	R	R	R	S	R	R	R	R	R	R	S	8	0.8	0	0	1	1	0	0	1	0	1	1	1	0	0	1	0	0	0	0	0	1	0	1	0	0	0	1	0	0	0	0	0
NHA071	38	38cplx	ONT:H9	Blood culture	I	R	I	R	R	S	R	R	R	R	R	S	6	0.6	0	0	0	0	0	1	1	0	1	0	1	0	0	1	0	0	0	0	0	0	0	1	0	0	0	0	0	0	0	0	0
NHA072	405	405	O102:H6	Blood culture	I	R	S	R	S	R	R	R	R	R	R	S	6	0.6	0	1	1	1	0	0	1	0	1	0	1	0	0	1	0	0	0	0	0	1	0	0	0	0	0	1	0	0	0	0	0
NHA073	155	155	O35:H51	Endocervical swab	S	S	S	S	S	S	R	S	S	R	R	S	2	0.2	0	0	0	0	0	0	0	0	0	0	0	0	0	0	0	0	0	0	0	0	0	0	0	0	0	0	0	0	0	0	0
NHA074	410	23	O8:H9	Blood culture	R	R	R	R	S	R	R	R	R	R	R	R	9	0.9	1	0	0	1	0	0	1	0	1	1	1	0	0	1	0	0	0	0	0	0	0	1	0	0	0	0	0	0	0	0	1
NHA075	1188	1188	O153:H4	Urine	S	R	S	R	S	S	R	R	R	R	R	S	5	0.5	0	0	0	0	0	0	0	0	0	0	0	0	0	0	0	0	0	0	0	0	0	0	0	0	0	0	0	0	0	0	0
NHA076	new	new	O153:H4	Urine	I	R	I	R	I	R	R	R	R	R	R	S	6	0.6	0	0	0	0	0	0	0	0	0	0	0	0	0	0	0	0	0	0	0	0	0	0	0	0	0	0	0	0	0	0	0
NHA077	354	354	O153:H34	Urine	I	R	I	R	S	R	R	R	R	R	R	S	6	0.6	0	0	0	0	0	0	1	0	1	0	1	0	0	1	0	0	0	0	0	0	0	1	0	0	0	0	0	0	0	0	0
NHA079	10	10	O9a:H9	Urine	I	R	S	R	I	S	R	R	R	R	R	S	5	0.5	0	0	0	0	0	0	0	0	0	0	1	0	0	1	0	0	0	0	0	0	0	0	0	0	0	0	0	0	0	0	0
NHA080	73	73	O6:H1	Urine	S	S	S	S	R	S	R	S	R	S	R	S	4	0.4	0	0	0	0	0	0	1	0	1	0	0	0	0	0	0	0	0	0	0	0	0	0	0	1	0	0	0	0	0	0	0
NHA081	205	205	O100:H12	Urine	R	R	I	R	I	S	R	R	R	R	R	S	7	0.7	0	0	0	0	0	0	1	0	1	0	1	0	0	1	0	0	0	0	0	1	0	0	0	0	0	0	0	0	0	0	0
NHA082	617	10	O101:H4	Urine	R	R	R	R	R	R	R	R	R	R	R	S	9	0.9	1	0	1	1	0	0	1	0	1	0	1	0	0	1	0	0	0	0	0	1	0	1	0	1	0	1	0	0	0	0	0
NHA083	10	10	O101	Urine	S	R	S	R	I	R	R	R	R	R	R	S	6	0.6	0	1	1	1	0	0	0	0	0	0	1	0	0	1	0	0	0	0	0	1	0	0	0	0	0	1	0	0	0	0	0
NHA084	69	69	O15:H18	Endocervical swab	S	R	S	S	S	S	R	R	R	S	S	S	3	0.3	0	0	0	0	0	0	1	0	1	0	0	0	0	0	0	0	0	0	0	0	0	1	0	0	0	0	0	0	1	0	0
NHA085	new	new	O101:H4	Urine	S	R	S	R	S	S	R	R	R	R	R	S	5	0.5	0	0	0	0	0	0	0	0	0	0	0	0	0	0	0	0	0	0	0	0	0	0	0	0	0	0	0	0	0	0	0
NHA086	127		O6:H31	Urine	S	R	S	S	S	S	R	S	S	S	S	S	2	0.2	0	0	0	0	0	0	0	0	0	0	0	0	0	0	0	0	0	0	0	0	0	1	0	0	0	0	0	0	0	0	0
NHA087	410	23	ONT:H9	Blood culture	S	R	S	R	I	R	R	R	R	R	R	S	6	0.6	0	0	0	1	0	0	1	0	1	0	1	0	0	1	0	0	0	0	0	0	0	0	0	0	0	0	0	0	0	0	0
NHA088	648	648	O1:H6	Urine	R	R	R	S	R	R	R	R	R	R	R	S	8	0.8	1	0	1	1	0	0	0	0	0	0	0	0	0	0	0	0	0	0	0	1	0	1	0	1	0	0	0	0	0	0	0
NHA089	410	23	ONT:H9	Urine	R	R	R	R	S	R	R	R	R	R	R	R	9	0.9	1	0	1	1	0	0	1	0	1	1	1	0	0	1	0	0	0	0	1	1	0	1	0	0	0	1	0	0	0	0	0
NHA090	998		O2:H6	Urine	S	R	S	R	R	S	S	R	R	S	R	S	5	0.5	0	0	0	1	0	0	1	0	1	0	1	0	0	1	0	0	0	0	0	0	0	0	0	1	0	0	0	0	0	0	0
NHA091	156	156	O100:H45	Urine	I	R	S	S	S	R	R	R	R	R	R	S	5	0.5	1	0	0	0	0	0	1	0	1	0	0	0	0	0	0	0	0	0	0	0	0	1	0	0	0	0	0	0	0	0	0
NHA092	167	10	O101:H21	Urine	S	R	S	R	I	R	R	R	R	R	R	S	6	0.6	1	0	0	0	0	0	0	0	0	0	1	0	0	1	0	0	0	0	0	0	0	1	0	1	0	0	0	0	0	1	0
NHA093	131	131	O25:H4	Urine	I	R	S	R	S	R	R	R	R	R	R	S	6	0.6	0	1	1	1	0	0	1	0	1	0	1	0	0	1	0	0	0	0	0	1	0	0	0	0	0	1	0	0	0	0	0
NHA094	410	23	O8:H9	Urine	I	R	S	R	R	R	R	R	R	R	R	S	7	0.7	0	1	1	0	0	0	1	0	1	0	1	0	0	1	0	0	0	0	0	1	0	0	0	1	0	1	0	0	0	0	0
NHA095	648	648	O1:H6	Wound swab	R	R	R	R	S	R	R	R	R	R	R	S	8	0.8	1	0	0	0	0	0	1	0	1	0	0	0	0	0	0	1	0	0	0	0	0	1	0	0	0	0	0	0	0	1	0
NHA096	new	new	O45:H16	Urine	S	R	S	S	S	S	R	R	R	R	R	S	4	0.4	0	0	0	0	0	0	0	0	0	0	0	0	0	0	0	0	0	0	0	0	0	0	0	0	0	0	0	0	0	0	0
NHA097	new	new	O45:H16	Urine	R	R	S	R	S	S	R	R	R	I	R	R	7	0.7	0	0	0	0	0	0	0	0	0	0	0	0	0	0	0	0	0	0	0	0	0	0	0	0	0	0	0	0	0	0	1
NHA098	410	23	O8:H9	Urine	R	R	R	R	S	R	R	R	R	R	R	S	8	0.8	1	0	1	1	0	0	1	0	1	1	1	0	0	1	0	0	0	0	0	1	0	1	0	0	0	1	0	0	0	0	0
NHA099	410	23	O104:H9	Urine	R	R	R	R	S	R	R	R	R	R	R	R	9	0.9	1	0	1	1	0	0	1	0	1	1	1	0	0	1	0	0	0	0	1	1	0	1	0	0	0	1	0	0	0	1	1
NHA100	216	216	O3:H4	Urine	S	S	S	S	S	S	S	S	S	S	S	S	0	0	0	0	0	0	0	0	0	0	0	0	0	0	0	0	0	0	0	0	0	0	0	0	0	0	0	0	0	0	0	1	1
NHA101	1136		O59:H19	Urine	S	S	S	S	S	S	R	R	R	R	R	S	4	0.4	0	0	0	0	0	0	1	0	1	0	0	0	0	0	0	0	0	0	0	0	0	0	0	0	0	0	0	0	0	0	0
NHA102	4166		ONT:H9	Urine	I	R	S	S	R	S	R	R	R	S	R	S	5	0.5	0	0	0	0	0	0	1	0	1	0	0	0	0	0	0	0	0	0	0	0	0	1	0	1	0	0	0	0	0	0	0
NHA103	216		O75:H38	Urine	S	S	S	S	S	S	S	S	S	S	S	S	0	0	0	0	0	0	0	0	0	0	0	0	0	0	0	0	0	0	0	0	0	0	0	0	0	0	0	0	0	0	0	0	0
NHA104	410	23	ONT:H9	Urine	I	R	S	R	S	S	R	R	R	R	R	S	5	0.5	0	0	1	1	0	0	0	0	0	0	1	0	0	1	0	0	0	0	0	1	0	0	0	0	0	1	0	0	1	0	0
NHA105	205	205	O100:H12	Urine	R	R	S	R	S	S	R	R	R	R	R	S	6	0.6	0	0	0	0	0	0	1	0	1	0	1	0	0	1	0	0	0	0	0	1	0	0	0	0	0	0	0	0	0	0	0
NHA106	410	26	ONT:H9	Urine	I	R	S	R	S	R	R	R	R	R	R	S	6	0.6	0	1	1	1	0	0	0	0	0	0	1	0	0	1	0	0	0	0	0	1	0	1	0	0	0	1	0	0	0	1	0
NHA107	131	131	O25:H4	Urine	I	R	S	S	S	R	R	R	R	R	R	S	5	0.5	0	1	1	1	0	0	1	0	1	0	0	0	0	0	0	0	0	0	0	1	0	1	0	0	0	1	0	0	0	0	0
NHA108	617	ST10 cplx	O101:H10	Urine	I	R	R	R	R	R	R	R	R	R	R	S	8	0.8	1	0	1	1	0	0	1	0	1	0	1	0	0	1	0	0	0	0	0	1	0	1	0	0	1	1	0	0	1	0	0
[truncated: 39 more columns]

## Sheet: S5 Vir genes x phylogroups
Gene	A	B1	B2	C	D	E	F	G	Total
aaiC	0 (0.0)	0 (0.0)	2 (100.0)	0 (0.0)	0 (0.0)	0 (0.0)	0 (0.0)	0 (0.0)	2
aamR:FN	1 (7.1)	3 (21.4)	5 (35.7)	2 (14.3)	2 (14.3)	0 (0.0)	0 (0.0)	1 (7.1)	14
aap	2 (50.0)	0 (0.0)	2 (50.0)	0 (0.0)	0 (0.0)	0 (0.0)	0 (0.0)	0 (0.0)	4
aar	1 (33.3)	0 (0.0)	2 (66.7)	0 (0.0)	0 (0.0)	0 (0.0)	0 (0.0)	0 (0.0)	3
aatA	2 (50.0)	0 (0.0)	2 (50.0)	0 (0.0)	0 (0.0)	0 (0.0)	0 (0.0)	0 (0.0)	4
afa_ABCDE	11 (18.6)	9 (15.2)	23 (39.0)	3 (5.1)	3 (5.1)	0 (0.0)	5 (8.5)	5 (8.5)	59
agg3C3D4A4C4D5AR	8 (80.0)	0 (0.0)	2 (20.0)	0 (0.0)	0 (0.0)	0 (0.0)	0 (0.0)	0 (0.0)	10
air	2 (10.5)	2 (10.5)	5 (26.3)	3 (15.8)	3 (15.8)	0 (0.0)	3 (15.8)	1 (5.3)	19
anr	10 (15.4)	18 (27.7)	17 (26.2)	4 (6.2)	6 (9.2)	0 (0.0)	9 (13.9)	1 (1.5)	65
AslA	7 (11.1)	12 (19.1)	25 (39.7)	3 (4.8)	6 (9.5)	2 (3.2)	6 (9.5)	2 (3.2)	63
astA	1 (6.7)	5 (33.3)	6 (40.0)	1 (6.7)	0 (0.0)	0 (0.0)	2 (13.3)	0 (0.0)	15
C719-09_SefB	0 (0.0)	0 (0.0)	2 (100.0)	0 (0.0)	0 (0.0)	0 (0.0)	0 (0.0)	0 (0.0)	2
capU	3 (30.0)	1 (10.0)	4 (40.0)	0 (0.0)	0 (0.0)	1 (10.0)	1 (10.0)	0 (0.0)	10
cea	0 (0.0)	1 (25.0)	2 (50.0)	0 (0.0)	0 (0.0)	0 (0.0)	1 (25.0)	0 (0.0)	4
chuA	4 (8.3)	9 (18.8)	23 (47.9)	3 (6.3)	3 (6.3)	0 (0.0)	4 (8.3)	23 (47.9)	48
cia	1 (6.3)	5 (31.3)	8 (50.0)	0 (0.0)	0 (0.0)	1 (6.3)	1 (6.3)	0 (0.0)	16
cib	0 (0.0)	2 (100.0)	0 (0.0)	0 (0.0)	0 (0.0)	0 (0.0)	0 (0.0)	0 (0.0)	2
clbB	0 (0.0)	2 (28.8)	5 (71.4)	0 (0.0)	0 (0.0)	0 (0.0)	0 (0.0)	0 (0.0)	7
clpK1	1 (50.0)	0 (0.0)	0 (0.0)	1 (50.0)	0 (0.0)	0 (0.0)	0 (0.0)	0 (0.0)	2
cma	0 (0.0)	2 (66.7)	0 (0.0)	0 (0.0)	1 (33.3)	0 (0.0)	0 (0.0)	0 (0.0)	3
cnf1	0 (0.0)	2 (20.0)	5 (50.0)	1 (10.0)	0 (0.0)	0 (0.0)	2 (20.0)	0 (0.0)	10
colE5	1 (100.0)	0 (0.0)	0 (0.0)	0 (0.0)	0 (0.0)	0 (0.0)	0 (0.0)	0 (0.0)	1
cseA	0 (0.0)	0 (0.0)	2 (100.0)	0 (0.0)	0 (0.0)	0 (0.0)	0 (0.0)	0 (0.0)	2
csgA	13 (13.0)	25 (25.0)	33 (33.0)	5 (5.0)	6 (6.0)	3 (3.0)	12 (12.0)	3 (3.0)	100
cvaC	0 (0.0)	3 (50.0)	2 (33.3)	0 (0.0)	1 (16.7)	0 (0.0)	0 (0.0)	0 (0.0)	6
dhaK	0 (0.0)	1 (16.7)	3 (50.0)	0 (0.0)	0 (0.0)	0 (0.0)	2 (33.3)	0 (0.0)	6
eilA	2 (10.0)	3 (15.0)	5 (25.0)	3 (15.0)	3 (15.0)	0 (0.0)	3 (15.0)	1 (5.0)	20
espl_Y2	2 (11.1)	3 (16.7)	3 (16.7)	2 (11.1)	3 (16.7)	0 (0.0)	4 (22.2)	1 (5.6)	18
fdeC	15 (15.5)	25 (25.8)	29 (29.9)	6 (6.2)	6 (6.2)	2 (2.1)	11 (11.3)	3 (3.1)	97
fimH	15 (16.3)	21 (22.8)	31 (33.7)	7 (7.6)	3 (3.3)	3 (3.3)	11 (12.0)	1 (1.1)	92
focG_focCsfaE	0 (0.0)	2 (33.3)	4 (66.7)	0 (0.0)	0 (0.0)	0 (0.0)	0 (0.0)	0 (0.0)	6
fyuA	4 (5.9)	16 (23.5)	28 941.2)	4 (5.9)	4 (5.9)	1 (1.5)	8 (11.8)	3 (4.4)	68
gad	6 (13.3)	9 (20.0)	15 (33.3)	4 (8.9)	2 (4.4)	3 (6.7)	4 (8.9)	2 (4.4)	45
hha	11 (14.3)	14 (18.2)	29 (37.7)	5 (6.5)	5 (6.5)	2 (2.6)	9 (11.7)	2 (2.6)	77
hlyA_E_F	14 (15.2)	25 (27.1)	21 (22.8)	7 (7.6)	6 (6.5)	3 (3.2)	14 (15.2)	2 (2.2)	92
hra	5 (16.7)	7 (23.3)	9 (30.0)	4 (13.3)	2 (6.7)	0 (0.0)	2 (6.7)	1 (3.3)	30
ibeA	0 (0.0)	1 (16.7)	3 (50.0)	0 (0.0)	0 (0.0)	0 (0.0)	2 933.3)	0 (0.0)	6
iha	4 (10.8)	4 (10.8)	19 (51.4)	3 (8.1)	2 (5.4)	1 (2.7)	2 (5.4)	2 (5.4)	37
ireA_irp2_iroN	6 (7.3)	19 (23.2)	31 (37.8)	4 (4.9)	5 (6.1)	0 (0.0)	8 (9.8)	3 (3.7)	82
iss	4 (6.8)	17 (28.8)	24 (40.7)	4 (6.8)	3 (5.1)	1 (1.7)	5 (8.5)	1 (1.7)	59
iucC_iutA	20 (15.4)	20 (15.4)	54 (41.5)	8 (6.2)	10 (7.7)	2 (1.5)	12 (9.2)	4 (3.1)	130
kpsE_MIIK1K4K5K52K6K7	5 (5.5)	15 (16.1)	47 (50.5)	7 (7.5)	6 (6.4)	1 (1.1)	8 (8.6)	4 (4.3)	93
lpfA	8 (14.8)	14 (25.9)	15 (27.8)	4 (7.4)	1 (1.9)	1 (1.9)	9 (16.7)	2 (3.7)	54
mchB_C_F	0 (0.0)	0 (0.0)	0 (0.0)	0 (0.0)	0 (0.0)	0 (0.0)	3 (100.0)	0 (0.0)	3
mcmA	0 (0.0)	0 (0.0)	1 (100.0)	0 (0.0)	0 (0.0)	0 (0.0)	0 (0.0)	0 (0.0)	1
mrkA:ABW83989	0 (0.0)	0 (0.0)	0 (0.0)	1 (100.0)	0 (0.0)	0 (0.0)	0 (0.0)	0 (0.0)	1
neuC	1 (25.0)	1 (25.0)	2 (50.0)	0 (0.0)	0 (0.0)	0 (0.0)	0 (0.0)	0 (0.0)	4
nfaE	0 (0.0)	1 (33.3)	0 (0.0)	1 (33.3)	1 (33.3)	0 (0.0)	0 (0.0)	0 (0.0)	3
nlpI	15 (15.0)	25 (25.0)	33 (33.0)	6 (6.0)	4 (4.0)	3 (3.0)	11 (11.0)	3 (3.0)	100
ompT	5 (11.4)	11 (25.0)	21 (47.7)	2 (4.6)	0 (0.0)	1 (2.3)	2 (4.6)	2 (4.6)	44
ORF3_4	4 (100.0)	0 (0.0)	0 (0.0)	0 (0.0)	0 (0.0)	0 (0.0)	0 (0.0)	0 (0.0)	4
papA_F13_F14_F40_F43_F48_F72_fsia_C	8 (11.0)	17 (23.3)	28 (38.4)	6 (8.2)	3 (4.1)	2 (2.7)	8 (11.0)	1 (1.3)	73
pic	0 (0.0)	2 (28.6)	3 (42.9)	0 (0.0)	0 (0.0)	1 (14.3)	1 (14.3)	0 (0.0)	7
sat	3 (8.3)	5 (13.9)	18 (50.0)	3 (8.3)	3 (8.3)	0 (0.0)	3 (8.3)	1 (2.8)	36
senB	4 (20.0)	6 (30.0)	4 (20.0)	3 (15.0)	1 (5.0)	0 (0.0)	2 (10.0)	0 (0.0)	20
sepA	0 (0.0)	0 (0.0)	2 (100.0)	0 (0.0)	0 (0.0)	0 (0.0)	0 (0.0)	0 (0.0)	2
sfaD_E_S	0 (0.0)	2 (22.2)	5 (55.6)	0 (0.0)	0 (0.0)	2 (22.2)	0 (0.0)	0 (0.0)	9
shiA_B	6 (16.2)	11 (29.7)	11 (29.7)	2 (5.4)	3 (8.1)	0 (0.0)	4 (10.8)	0 (0.0)	37
sigA	2 (100.0)	0 (0.0)	0 (0.0)	0 (0.0)	0 (0.0)	0 (0.0)	0 (0.0)	0 (0.0)	2
sitA	8 (12.5)	16 (25.0)	23 (35.9)	4 (6.3)	3 (4.7)	2 (3.1)	5 (7.8)	3 (4.7)	64
tcpC	0 (0.0)	2 (28.6)	5 (71.4)	0 (0.0)	0 (0.0)	0 (0.0)	0 (0.0)	0 (0.0)	7
terC	15 (14.7)	24 (23.5)	34 (33.3)	7 (6.9)	5 (4.9)	3 (2.9)	11 (10.8)	3 (2.9)	102
tia	1 (3.9)	10 (38.5)	8 (30.8)	1 (3.9)	2 (7.7)	1 (3.9)	3 (11.5)	0 (0.0)	26
tibC	0 (0.0)	1 (33.3)	1 (33.3)	0 (0.0)	0 (0.0)	0 (0.0)	0 (0.0)	1 (33.3)	3
traJ_T	12 (14.6)	16 (19.5)	40 (48.8)	4 (4.9)	4 (4.9)	2 (2.4)	2 (2.4)	2 (2.4)	82
usp	2 (6.1)	6 (18.2)	20 (60.6)	1 (3.0)	0 (0.0)	0 (0.0)	3 (9.1)	1 (3.0)	33
vat	0 (0.0)	2 (33.3)	4 (66.7)	0 (0.0)	0 (0.0)	0 (0.0)	0 (0.0)	0 (0.0)	6
yehA_B_C_D_fcV	60 (13.7)	100 (22.9)	150 (32.3)	28 (6.4)	24 (5.5)	12 (2.7)	50 (11.4)	13 (3.0)	437
									2589

## Sheet: S6 Pathotypes
	Johnson's Criteria								Spurbeck’s scheme						Combined Johnson's and Spurbeck's	Sarowska Criteria																Atypical ExPEC	aggR presence	All Criteria combined
Strain	afa	pap	sfa	foc	kpsmII	iuta	Number of ExPEC associated genes	ExPEC Pathotype Yes/No	1	1	1	1	Number of UPEC associated genes	UPEC Pathotype Yes/No	EXPEC and UPEC	iha	csg	ibe	iuc	irp	Iron	sitA	traT	omp	iss	CVaC	pic	sat	fimh	hly	cnf		aggR	EXPEC and UPEC
NHA001	0	1	0	0	0	1	2	Yes EXPEC	1	1	0		2	Yes UPEC	EXPEC and UPEC	0	1	0	1	1	0	1	1	0	0	0	0	1	1	1	0		0	EXPEC and UPEC
NHA002	0	1	0	0	1	1	3	Yes EXPEC	1	1	0	1	3	Yes UPEC	EXPEC and UPEC	1	1	0	1	1	0	1	1	1	1	0	0	1	1	0	0		0	EXPEC and UPEC
NHA003	0	1	0	0	1	1	3	Yes EXPEC	1	1	0	1	3	Yes UPEC	EXPEC and UPEC	1	1	0	1	1	0	1	1	1	1	0	0	1	1	0	0		0	EXPEC and UPEC
NHA004	0	0	0	0	0	1	1	Not ExPEC	1	0	0		1	Not UPEC	Not ExPEC and Not UPEC	0	1	0	1	1	0	1	0	0	1	0	0	0	1	1	0	Atypical ExPEC Likeky UPEC, SEPEC, APEC	0	Atypical ExPEC Likeky UPEC, SEPEC, APEC
NHA005	0	0	0	0	0	1	1	Not ExPEC	1	0	0		1	Not UPEC	Not ExPEC and Not UPEC	0	1	0	1	1	0	1	0	0	1	0	0	0	1	1	0	Atypical ExPEC Likeky UPEC, SEPEC, APEC	0	Atypical ExPEC Likeky UPEC, SEPEC, APEC
NHA006	0	1	0	0	0	1	2	Yes EXPEC	1	0	0		1	Not UPEC	EXPEC ONLY	0	1	0	1	1	0	1	0	0	0	0	0	0	1	1	1		0	EXPEC ONLY
NHA007	0	0	0	0	0	0	0	Not ExPEC	0	0	0		0	Not UPEC	Not ExPEC and Not UPEC	0	1	0	0	0	0	0	1	0	0	0	0	0	1	1	0	Atypical ExPEC Likeky UPEC, SEPEC, APEC	0	Atypical ExPEC Likeky UPEC, SEPEC, APEC
NHA008	0	0	0	0	0	1	1	Not ExPEC	1	0	0		1	Not UPEC	Not ExPEC and Not UPEC	0	1	0	1	1	0	1	0	0	1	0	0	0	1	1	0	Atypical ExPEC Likeky UPEC, SEPEC, APEC	0	Atypical ExPEC Likeky UPEC, SEPEC, APEC
NHA009	1	0	0	0	0	1	2	Yes EXPEC	1	0	0		1	Not UPEC	EXPEC ONLY	1	1	0	1	1	0	1	1	0	0	0	0	0	0	1	0		0	EXPEC ONLY
NHA010	0	1	0	0	1	1	3	Yes EXPEC	1	1	0	1	3	Yes UPEC	EXPEC and UPEC	1	1	0	1	1	0	1	1	1	1	0	0	1	1	0	0		0	EXPEC and UPEC
NHA011	0	0	0	0	1	0	2	Yes EXPEC	1	1	0	1	3	Yes UPEC	EXPEC and UPEC	0	1	0	0	1	0	0	1	1	0	0	0	0	0	1	0		0	EXPEC and UPEC
NHA012	0	0	0	0	1	0	2	Yes EXPEC	1	1	0	1	3	Yes UPEC	EXPEC and UPEC	0	1	0	0	1	0	0	1	1	0	0	0	0	0	1	0		0	EXPEC and UPEC
NHA013	0	1	0	0	1	1	3	Yes EXPEC	1	1	0	1	3	Yes UPEC	EXPEC and UPEC	1	1	0	1	1	0	1	1	1	1	0	0	1	1	0	0		0	EXPEC and UPEC
NHA014	0	1	0	0	1	1	3	Yes EXPEC	1	1	0	1	3	Yes UPEC	EXPEC and UPEC	1	1	0	1	1	0	1	1	1	1	0	0	1	1	0	0		0	EXPEC and UPEC
NHA015	0	1	0	0	1	1	3	Yes EXPEC	1	1	0	1	3	Yes UPEC	EXPEC and UPEC	1	1	0	1	1	0	1	1	1	1	0	0	1	1	0	0		0	EXPEC and UPEC
NHA016	0	1	0	0	1	1	3	Yes EXPEC	1	1	0	1	3	Yes UPEC	EXPEC and UPEC	1	1	0	1	1	0	1	0	1	1	0	0	1	1	0	0		0	EXPEC and UPEC
NHA017	0	0	0	0	0	1	1	Not ExPEC	1	0	0		1	Not UPEC	Not ExPEC and Not UPEC	0	1	0	1	1	0	1	1	0	1	0	0	0	0	1	0	Atypical ExPEC Likeky UPEC, SEPEC, APEC	0	Atypical ExPEC Likeky UPEC, SEPEC, APEC
NHA018	0	0	0	0	0	0	0	Not ExPEC	0	0	0		0	Not UPEC	Not ExPEC and Not UPEC	0	1	0	0	0	0	0	1	0	0	0	0	0	0	1	0	Atypical ExPEC Likeky UPEC, SEPEC, APEC	1	Atypical ExPEC Likeky UPEC, SEPEC, APEC
NHA019	1	0	0	0	0	1	2	Yes EXPEC	1	0	0		1	Not UPEC	EXPEC ONLY	1	1	0	1	1	0	1	1	0	0	0	0	0	0	1	0		0	EXPEC ONLY
NHA020	0	1	0	0	1	1	3	Yes EXPEC	1	1	0	1	3	Yes UPEC	EXPEC and UPEC	1	1	0	1	1	0	1	1	1	1	0	0	1	1	0	0		0	EXPEC and UPEC
NHA021	0	1	0	0	1	1	3	Yes EXPEC	1	1	0	1	3	Yes UPEC	EXPEC and UPEC	1	1	0	1	1	0	1	1	1	1	0	0	1	1	0	0		0	EXPEC and UPEC
NHA022	0	1	0	0	1	1	3	Yes EXPEC	1	1	0	1	3	Yes UPEC	EXPEC and UPEC	1	1	0	1	1	0	1	1	1	1	0	0	1	1	0	0		0	EXPEC and UPEC
NHA023	0	1	0	0	1	1	3	Yes EXPEC	1	1	0	1	3	Yes UPEC	EXPEC and UPEC	1	1	0	1	1	0	1	1	1	1	0	0	1	1	0	0		0	EXPEC and UPEC
NHA024	0	1	0	0	1	1	3	Yes EXPEC	1	1	0		2	Yes UPEC	EXPEC and UPEC	1	1	0	1	1	0	1	1	1	1	0	0	1	1	1	0		0	EXPEC and UPEC
NHA025	0	0	0	0	0	0	0	Not ExPEC	0	0	0		0	Not UPEC	Not ExPEC and Not UPEC	0	1	0	0	0	0	0	1	0	0	0	0	0	1	1	0	Atypical ExPEC Likeky UPEC, SEPEC, APEC	0	Atypical ExPEC Likeky UPEC, SEPEC, APEC
NHA026	0	0	0	0	0	0	0	Not ExPEC	0	0	0		0	Not UPEC	Not ExPEC and Not UPEC	0	1	0	0	0	0	0	0	0	0	0	0	0	1	1	0	Atypical ExPEC Likeky UPEC, SEPEC, APEC	0	Atypical ExPEC Likeky UPEC, SEPEC, APEC
NHA027	0	0	0	0	0	0	0	Not ExPEC	0	0	0		0	Not UPEC	Not ExPEC and Not UPEC	0	1	0	0	0	0	0	1	0	1	0	0	0	1	1	0	Atypical ExPEC Likeky UPEC, SEPEC, APEC	0	Atypical ExPEC Likeky UPEC, SEPEC, APEC
NHA028	0	1	0	0	1	0	2	Yes EXPEC	1	1	0	1	3	Yes UPEC	EXPEC and UPEC	0	1	0	0	1	0	1	0	1	1	0	0	0	1	0	0		0	EXPEC and UPEC
NHA029	0	0	0	0	1	0	2	Yes EXPEC	1	1	0	1	3	Yes UPEC	EXPEC and UPEC	0	1	0	0	1	0	0	1	1	0	0	0	0	0	1	0		0	EXPEC and UPEC
NHA030	0	1	0	0	1	1	3	Yes EXPEC	1	1	0	1	3	Yes UPEC	EXPEC and UPEC	1	1	0	1	1	0	1	1	1	1	0	0	1	1	0	0		0	EXPEC and UPEC
NHA031	1	1	1	0	0	0	3	Yes EXPEC	0	1	0		1	Not UPEC	EXPEC ONLY/aggR hybrid	0	1	0	0	0	0	1	0	1	0	0	1	1	1	0	1		1	EXPEC ONLY/EAEC hybrid
NHA032	0	1	0	0	1	1	3	Yes EXPEC	1	1	0	1	3	Yes UPEC	EXPEC and UPEC	1	1	0	1	1	0	1	1	1	1	0	0	1	1	0	0		0	EXPEC and UPEC
NHA033	0	1	0	0	1	1	3	Yes EXPEC	1	1	0	1	3	Yes UPEC	EXPEC and UPEC	1	1	0	1	1	0	1	1	1	1	0	0	1	1	0	0		0	EXPEC and UPEC
NHA034	0	0	1	1	1	1	4	Yes EXPEC	1	1	1	1	4	Yes UPEC	EXPEC and UPEC	0	1	1	1	1	1	1	1	1	1	0	1	0	1	1	1		0	EXPEC and UPEC
NHA035	0	0	0	0	0	0	0	Not ExPEC	0	0	0		0	Not UPEC	Not ExPEC and Not UPEC	0	1	0	0	0	0	0	0	0	0	0	0	0	1	1	0	Atypical ExPEC Likeky UPEC, SEPEC, APEC	0	Atypical ExPEC Likeky UPEC, SEPEC, APEC
NHA036	0	1	0	0	0	0	1	Not ExPEC	1	0	0		1	Not UPEC	Not ExPEC and Not UPEC	0	1	0	0	1	0	0	0	0	0	0	0	0	1	1	0	Atypical ExPEC Likeky UPEC, SEPEC, APEC	0	Atypical ExPEC Likeky UPEC, SEPEC, APEC
NHA037	0	0	0	0	0	0	0	Not ExPEC	0	0	0		0	Not UPEC	Not ExPEC and Not UPEC	0	1	0	0	0	0	0	1	0	0	0	0	0	1	1	0	Atypical ExPEC Likeky UPEC, SEPEC, APEC	0	Atypical ExPEC Likeky UPEC, SEPEC, APEC
NHA038	0	0	0	0	0	0	0	Not ExPEC	0	1	0		1	Not UPEC	Not ExPEC and Not UPEC	0	1	0	0	0	0	0	0	1	1	0	0	0	1	1	0	Atypical ExPEC Likeky UPEC, SEPEC, APEC	0	Atypical ExPEC Likeky UPEC, SEPEC, APEC
NHA039	0	0	0	0	0	0	0	Not ExPEC	0	0	0		0	Not UPEC	Not ExPEC and Not UPEC	0	1	0	0	0	0	0	1	0	1	0	0	0	1	1	0	Atypical ExPEC Likeky UPEC, SEPEC, APEC	0	Atypical ExPEC Likeky UPEC, SEPEC, APEC
NHA040	0	0	0	0	0	1	1	Not ExPEC	1	0	0		1	Not UPEC	Not ExPEC and Not UPEC	0	1	0	1	1	0	1	0	0	1	0	0	0	1	1	0	Atypical ExPEC Likeky UPEC, SEPEC, APEC	0	Atypical ExPEC Likeky UPEC, SEPEC, APEC
NHA041	0	1	0	0	1	1	3	Yes EXPEC	1	1	0	1	3	Yes UPEC	EXPEC and UPEC	1	1	0	1	1	0	1	1	1	1	0	0	1	1	0	0		0	EXPEC and UPEC
NHA042	0	1	0	0	1	1	3	Yes EXPEC	1	1	0	1	3	Yes UPEC	EXPEC and UPEC	1	1	0	1	1	0	1	1	1	1	0	0	1	1	0	0		0	EXPEC and UPEC
NHA043	0	1	0	0	1	1	3	Yes EXPEC	1	1	0	1	3	Yes UPEC	EXPEC and UPEC	1	1	0	1	1	0	1	1	1	1	0	0	1	1	0	0		0	EXPEC and UPEC
NHA044	0	0	0	0	0	0	0	Not ExPEC	0	0	0		0	Not UPEC	Not ExPEC and Not UPEC	0	1	0	0	0	0	0	1	0	1	0	0	0	1	1	0	Atypical ExPEC Likeky UPEC, SEPEC, APEC	0	Atypical ExPEC Likeky UPEC, SEPEC, APEC
NHA045	0	0	0	0	0	0	0	Not ExPEC	0	0	0		0	Not UPEC	Not ExPEC and Not UPEC	0	1	0	0	0	0	0	1	0	1	0	0	0	1	1	0	Atypical ExPEC Likeky UPEC, SEPEC, APEC	0	Atypical ExPEC Likeky UPEC, SEPEC, APEC
NHA046	0	0	0	0	0	0	0	Not ExPEC	1	0	0		1	Not UPEC	Not ExPEC and Not UPEC	0	1	0	0	1	0	0	0	0	1	0	0	0	1	1	0	Atypical ExPEC Likeky UPEC, SEPEC, APEC	0	Atypical ExPEC Likeky UPEC, SEPEC, APEC
NHA047	1	1	0	0	0	1	3	Yes EXPEC	1	0	0		1	Not UPEC	EXPEC ONLY	0	1	0	1	1	0	1	0	0	0	0	0	0	1	1	0		0	EXPEC ONLY
NHA048	0	1	0	0	1	0	2	Yes EXPEC	1	1	0	1	3	Yes UPEC	EXPEC and UPEC	1	1	0	1	1	0	1	1	1	1	0	0	1	1	1	1		0	EXPEC and UPEC
NHA049	1	1	0	0	1	1	4	Yes EXPEC	0	0	0		0	Not UPEC	EXPEC ONLY	1	1	0	1	0	0	1	1	1	0	0	0	1	0	1	0		0	EXPEC ONLY
NHA050	1	1	0	0	1	1	4	Yes EXPEC	1	1	0		2	Yes UPEC	EXPEC and UPEC	1	1	0	1	1	0	1	1	0	1	0	0	1	1	1	0		0	EXPEC and UPEC
NHA051	0	0	0	0	0	1	1	Not ExPEC	0	0	0		0	Not UPEC	Not ExPEC and Not UPEC	0	1	0	1	0	0	0	1	0	1	1	0	0	0	1	0	Atypical ExPEC Likeky UPEC, SEPEC, APEC	0	Atypical ExPEC Likeky UPEC, SEPEC, APEC
NHA052	0	1	0	0	1	1	3	Yes EXPEC	1	1	0	1	3	Yes UPEC	EXPEC and UPEC	1	1	0	1	1	0	1	0	1	1	0	0	1	1	0	0		0	EXPEC and UPEC
NHA053	0	0	0	0	0	1	1	Not ExPEC	0	0	0		0	Not UPEC	Not ExPEC and Not UPEC	0	1	0	1	0	1	1	1	1	1	1	0	0	1	1	0	Atypical ExPEC Likeky UPEC, SEPEC, APEC	0	Atypical ExPEC Likeky UPEC, SEPEC, APEC
NHA054	1	0	0	0	0	0	1	Not ExPEC	1	0	0		1	Not UPEC	Not ExPEC and Not UPEC	0	1	0	0	1	0	0	0	0	0	0	0	0	1	1	0	Atypical ExPEC Likeky UPEC, SEPEC, APEC	0	Atypical ExPEC Likeky UPEC, SEPEC, APEC
NHA055	0	1	0	0	0	1	2	Yes EXPEC	1	0	0		1	Not UPEC	EXPEC ONLY	0	1	0	1	1	0	1	0	0	0	0	0	0	1	1	0		0	EXPEC ONLY
NHA056	0	0	0	0	0	1	1	Not ExPEC	1	0	0		1	Not UPEC	Not ExPEC and Not UPEC	0	1	0	1	1	0	1	1	0	1	0	0	0	1	1	0	Atypical ExPEC Likeky UPEC, SEPEC, APEC	0	Atypical ExPEC Likeky UPEC, SEPEC, APEC
NHA057	1	1	0	0	1	1	4	Yes EXPEC	1	1	0	1	3	Yes UPEC	EXPEC and UPEC	0	1	0	1	1	0	1	1	0	0	0	0	0	0	1	0		0	EXPEC and UPEC
NHA058	0	0	0	0	0	0	0	Not ExPEC	0	0	0		0	Not UPEC	Not ExPEC and Not UPEC	0	1	0	0	0	0	0	0	0	1	0	0	0	1	1	0	Atypical ExPEC Likeky UPEC, SEPEC, APEC	0	Atypical ExPEC Likeky UPEC, SEPEC, APEC
NHA059	0	0	0	0	0	1	1	Not ExPEC	1	0	0		1	Not UPEC	Not ExPEC and Not UPEC	0	1	0	1	1	0	0	1	0	0	0	1	1	1	1	0	Atypical ExPEC Likeky UPEC, SEPEC, APEC	0	Atypical ExPEC Likeky UPEC, SEPEC, APEC
NHA060	0	0	0	0	0	0	0	Not ExPEC	0	0	0		0	Not UPEC	Not ExPEC and Not UPEC	0	1	0	0	0	0	0	0	0	0	0	0	0	1	1	0	Atypical ExPEC Likeky UPEC, SEPEC, APEC	0	Atypical ExPEC Likeky UPEC, SEPEC, APEC
NHA061	0	0	0	0	0	0	0	Not ExPEC	1	0	0		1	Not UPEC	Not ExPEC and Not UPEC	0	1	0	0	1	0	0	1	0	0	0	0	0	1	1	0	Atypical ExPEC Likeky UPEC, SEPEC, APEC	0	Atypical ExPEC Likeky UPEC, SEPEC, APEC
NHA062	0	0	0	0	1	0	2	Yes EXPEC	0	1	0	1	2	Yes UPEC	EXPEC and UPEC	0	1	1	0	0	0	0	0	0	0	0	0	0	1	1	0		0	EXPEC and UPEC
NHA063	0	0	0	0	0	1	1	Not ExPEC	0	1	0		1	Not UPEC	Not ExPEC and Not UPEC	1	1	0	1	0	0	0	1	1	0	0	0	0	1	0	0	Atypical ExPEC Likeky UPEC, SEPEC, APEC	0	Atypical ExPEC Likeky UPEC, SEPEC, APEC
NHA064	0	0	0	0	0	1	1	Not ExPEC	0	0	0		0	Not UPEC	Not ExPEC and Not UPEC	0	1	0	1	0	0	1	0	0	1	0	0	0	1	1	0	Atypical ExPEC Likeky UPEC, SEPEC, APEC	0	Atypical ExPEC Likeky UPEC, SEPEC, APEC
NHA065	0	0	0	0	0	1	1	Not ExPEC	0	0	0		0	Not UPEC	Not ExPEC and Not UPEC	0	1	0	1	0	0	1	0	0	1	0	0	0	1	1	0	Atypical ExPEC Likeky UPEC, SEPEC, APEC	0	Atypical ExPEC Likeky UPEC, SEPEC, APEC
NHA066	0	1	0	0	1	1	3	Yes EXPEC	1	1	0	1	3	Yes UPEC	EXPEC and UPEC	1	1	0	1	1	0	0	0	0	0	0	0	1	0	1	0		0	EXPEC and UPEC
NHA067	0	0	0	0	0	0	0	Not ExPEC	1	0	0		1	Not UPEC	Not ExPEC and Not UPEC	0	1	0	0	1	0	0	0	0	1	0	0	0	0	1	0	Atypical ExPEC Likeky UPEC, SEPEC, APEC	0	Atypical ExPEC Likeky UPEC, SEPEC, APEC
NHA068	0	1	0	0	0	1	2	Yes EXPEC	0	0	0		0	Not UPEC	EXPEC ONLY	0	1	0	1	0	1	1	1	1	1	1	0	0	1	1	0		0	EXPEC ONLY
NHA069	0	0	0	0	0	0	0	Not ExPEC	0	0	0		0	Not UPEC	Not ExPEC and Not UPEC	0	1	0	0	0	0	0	1	0	1	0	0	0	1	1	0	Atypical ExPEC Likeky UPEC, SEPEC, APEC	0	Atypical ExPEC Likeky UPEC, SEPEC, APEC
NHA070	0	0	0	0	0	0	0	Not ExPEC	0	0	0		0	Not UPEC	Not ExPEC and Not UPEC	0	1	0	0	0	0	0	0	0	0	0	0	0	1	1	0	Atypical ExPEC Likeky UPEC, SEPEC, APEC	0	Atypical ExPEC Likeky UPEC, SEPEC, APEC
NHA071	1	1	0	0	1	1	4	Yes EXPEC	1	1	0		2	Yes UPEC	EXPEC and UPEC	1	1	0	1	1	0	1	1	0	1	0	0	1	1	1	0		0	EXPEC and UPEC
NHA072	0	1	0	0	1	1	3	Yes EXPEC	1	1	0		2	Yes UPEC	EXPEC and UPEC	0	1	0	1	1	0	1	1	0	0	0	0	1	1	1	0		0	EXPEC and UPEC
NHA073	0	0	0	0	0	0	0	Not ExPEC	0	0	0		0	Not UPEC	Not ExPEC and Not UPEC	0	1	0	0	0	0	0	1	1	0	0	0	0	1	1	0	Atypical ExPEC Likeky UPEC, SEPEC, APEC	0	Atypical ExPEC Likeky UPEC, SEPEC, APEC
NHA074	0	0	0	0	0	0	0	Not ExPEC	0	0	0		0	Not UPEC	Not ExPEC and Not UPEC	0	1	0	0	0	0	0	0	0	0	0	0	0	1	1	0	Atypical ExPEC Likeky UPEC, SEPEC, APEC	0	Atypical ExPEC Likeky UPEC, SEPEC, APEC
NHA075	0	0	0	0	0	0	0	Not ExPEC	0	0	0		0	Not UPEC	Not ExPEC and Not UPEC	0	1	0	0	0	0	0	0	0	0	0	0	0	1	1	0	Atypical ExPEC Likeky UPEC, SEPEC, APEC	0	Atypical ExPEC Likeky UPEC, SEPEC, APEC
NHA076	0	1	0	0	1	1	3	Yes EXPEC	1	1	0	1	3	Yes UPEC	EXPEC and UPEC	1	1	1	1	1	0	1	0	1	1	0	0	1	1	1	0		0	EXPEC and UPEC
NHA077	1	0	0	0	0	0	1	Not ExPEC	1	1	0		2	Yes UPEC	UPEC ONLY	0	1	0	0	0	0	0	0	0	0	1	0	0	1	0	1		0	UPEC ONLY
NHA079	0	0	0	0	0	0	0	Not ExPEC	0	0	0		0	Not UPEC	Not ExPEC and Not UPEC	0	0	0	0	0	0	0	0	0	0	0	0	0	0	0	0	Unclassified	0	Unclassified
NHA080	1	0	0	0	0	0	1	Not ExPEC	0	1	0		1	Not UPEC	Not ExPEC and Not UPEC	0	1	0	0	0	0	0	0	0	0	1	0	0	1	0	1	Atypical ExPEC Likeky UPEC, SEPEC, APEC	0	Atypical ExPEC Likeky UPEC, SEPEC, APEC
NHA081	1	1	0	0	1	1	4	Yes EXPEC	1	1	1	1	4	Yes UPEC	EXPEC and UPEC	1	1	0	1	1	1	1	1	1	1	1	1	1	1	1	0		0	EXPEC and UPEC
NHA082	0	0	0	0	0	0	0	Not ExPEC	0	0	0		0	Not UPEC	Not ExPEC and Not UPEC	0	1	0	0	0	0	0	0	0	0	0	0	0	1	1	0	Atypical ExPEC Likeky UPEC, SEPEC, APEC	0	Atypical ExPEC Likeky UPEC, SEPEC, APEC
NHA083	0	0	0	0	0	1	1	Not ExPEC	1	0	0		1	Not UPEC	Not ExPEC and Not UPEC	0	1	0	1	1	0	1	1	0	0	0	0	0	1	1	0	Atypical ExPEC Likeky UPEC, SEPEC, APEC	0	Atypical ExPEC Likeky UPEC, SEPEC, APEC
NHA084	0	0	0	0	0	1	1	Not ExPEC	0	0	0		0	Not UPEC	Not ExPEC and Not UPEC	0	1	0	1	0	0	1	1	0	0	0	0	0	1	1	0	Atypical ExPEC Likeky UPEC, SEPEC, APEC	0	Atypical ExPEC Likeky UPEC, SEPEC, APEC
NHA085	0	1	0	0	1	1	3	Yes EXPEC	1	1	0		2	Yes UPEC	EXPEC and UPEC	0	1	0	1	1	1	1	1	1	1	0	0	1	1	1	0		0	EXPEC and UPEC
NHA086	0	1	0	0	1	0	2	Yes EXPEC	1	1	0	1	3	Yes UPEC	EXPEC and UPEC	1	1	0	1	1	0	1	1	1	1	0	0	1	1	1	0		0	EXPEC and UPEC
NHA087	0	1	1	0	0	0	2	Yes EXPEC	1	1	0	1	3	Yes UPEC	EXPEC and UPEC	0	1	0	0	1	1	1	1	1	1	0	0	0	1	1	1		0	EXPEC and UPEC
NHA088	0	1	0	0	0	1	2	Yes EXPEC	1	0	0		1	Not UPEC	EXPEC ONLY	0	1	0	1	1	0	1	0	0	0	0	0	0	1	1	1		0	EXPEC ONLY
NHA089	1	0	0	0	0	1	2	Yes EXPEC	1	1	0	1	3	Yes UPEC	EXPEC and UPEC	0	1	0	1	1	0	1	1	0	0	0	0	0	0	0	0		0	EXPEC and UPEC
NHA090	0	0	0	0	0	0	0	Not ExPEC	1	0	0		1	Not UPEC	Not ExPEC and Not UPEC	0	1	0	0	1	0	0	0	0	0	0	0	0	1	1	0	Atypical ExPEC Likeky UPEC, SEPEC, APEC	0	Atypical ExPEC Likeky UPEC, SEPEC, APEC
NHA091	0	0	1	1	1	0	3	Yes EXPEC	1	1	1	1	4	Yes UPEC	EXPEC and UPEC	0	1	1	0	0	1	1	1	1	1	0	1	0	1	1	1		0	EXPEC and UPEC
NHA092	0	0	0	0	0	0	0	Not ExPEC	0	0	0		0	Not UPEC	Not ExPEC and Not UPEC	0	1	0	0	0	0	0	0	0	1	0	0	0	1	1	0	Atypical ExPEC Likeky UPEC, SEPEC, APEC	0	Atypical ExPEC Likeky UPEC, SEPEC, APEC
NHA093	0	0	0	0	0	0	0	Not ExPEC	1	0	0		1	Not UPEC	Not ExPEC and Not UPEC	0	1	0	0	1	0	0	0	0	0	0	0	0	1	1	0	Atypical ExPEC Likeky UPEC, SEPEC, APEC	0	Atypical ExPEC Likeky UPEC, SEPEC, APEC
NHA094	0	1	0	0	1	1	3	Yes EXPEC	1	1	0	1	3	Yes UPEC	EXPEC and UPEC	1	1	0	1	1	0	1	0	1	1	0	0	1	1	0	0		0	EXPEC and UPEC
NHA095	0	1	0	0	0	1	2	Yes EXPEC	1	0	0		1	Not UPEC	EXPEC ONLY	0	1	0	1	1	0	0	0	0	0	0	0	0	1	1	0		0	EXPEC ONLY
NHA096	0	1	0	0	1	1	3	Yes EXPEC	1	1	0	1	3	Yes UPEC	EXPEC and UPEC	1	1	0	1	1	0	0	0	0	0	0	0	1	0	1	0		0	EXPEC and UPEC
NHA097	0	1	0	0	0	1	2	Yes EXPEC	0	0	0		0	Not UPEC	EXPEC ONLY	1	1	0	1	0	0	0	0	1	1	0	0	1	1	1	0		0	EXPEC ONLY
NHA098	0	1	0	0	0	1	2	Yes EXPEC	1	0	0		1	Not UPEC	EXPEC ONLY	1	1	0	1	0	0	0	0	1	1	0	0	1	1	1	0		0	EXPEC ONLY
NHA099	0	0	0	0	0	0	0	Not ExPEC	0	0	0		0	Not UPEC	Not ExPEC and Not UPEC	0	1	0	0	0	0	0	0	0	0	0	0	0	1	1	0	Atypical ExPEC Likeky UPEC, SEPEC, APEC	0	Atypical ExPEC Likeky UPEC, SEPEC, APEC
NHA100	0	0	0	0	0	0	0	Not ExPEC	0	0	0		0	Not UPEC	Not ExPEC and Not UPEC	0	1	0	0	0	0	0	0	0	0	0	0	0	1	1	0	Atypical ExPEC Likeky UPEC, SEPEC, APEC	0	Atypical ExPEC Likeky UPEC, SEPEC, APEC
NHA101	0	0	0	0	0	0	0	Not ExPEC	0	0	0		0	Not UPEC	Not ExPEC and Not UPEC	0	1	0	0	0	0	0	0	0	0	0	0	0	1	1	0	Atypical ExPEC Likeky UPEC, SEPEC, APEC	0	Atypical ExPEC Likeky UPEC, SEPEC, APEC
NHA102	1	0	0	0	0	1	2	Yes EXPEC	0	0	0		0	Not UPEC	EXPEC ONLY/aggR hybrid	1	1	0	1	0	0	0	0	1	0	0	0	0	1	1	0		1	EXPEC ONLY/EAEC hybrid
NHA103	1	0	0	0	0	1	2	Yes EXPEC	0	1	0		1	Not UPEC	EXPEC ONLY/aggR hybrid	0	1	0	1	0	0	0	0	0	0	0	0	0	1	1	0		1	EXPEC ONLY/EAEC hybrid
NHA104	0	0	0	0	0	0	0	Not ExPEC	0	0	0		0	Not UPEC	Not ExPEC and Not UPEC	0	1	0	0	0	0	0	0	0	1	0	0	0	1	1	0	Atypical ExPEC Likeky UPEC, SEPEC, APEC	0	Atypical ExPEC Likeky UPEC, SEPEC, APEC
NHA105	1	1	0	0	0	1	3	Yes EXPEC	1	0	0		1	Not UPEC	EXPEC ONLY	0	1	0	1	1	0	0	0	0	0	0	0	0	1	1	0		0	EXPEC ONLY
NHA106	0	0	0	0	0	0	0	Not ExPEC	0	0	0		0	Not UPEC	Not ExPEC and Not UPEC	0	1	0	0	0	0	0	0	0	0	0	0	0	1	1	0	Atypical ExPEC Likeky UPEC, SEPEC, APEC	0	Atypical ExPEC Likeky UPEC, SEPEC, APEC
NHA107	0	1	0	0	0	1	2	Yes EXPEC	1	0	0		1	Not UPEC	EXPEC ONLY	0	1	0	1	1	0	0	0	0	0	0	0	0	1	1	0		0	EXPEC ONLY
NHA108	0	1	0	0	0	1	2	Yes EXPEC	1	1	0	1	3	Yes UPEC	EXPEC and UPEC	1	1	0	1	1	0	0	0	1	1	0	0	1	1	0	0		0	EXPEC and UPEC

## Sheet: S7 Correlations ST QRDR
	ST	MAR Index (Average)	Number of AMR genes (Average)	No of virulence genes (Average)	Virulence Vareity (Number)	gyrA_S83L=POINT (Average)	parC_S80I=POINT (Average)	No. of gyrA_S83 and ParC_S80 mutations (Sum)	Percentage of isolates with Double Mutations	Type of QRDR Mutations
Major	ST131 (23)	0.617391	13.3478	28.7391	72	1	0.956522	1.95652	0.98	Double mutations except 1 case
Major	ST 410 (15)	0.673333	14.6	21.0667	64	0.933333	1	1.93333	0.97	Double mutations except 1 case
Major	ST 648 (7)	0.7	11.8571	25.4286	48	1	1	2	1	Double mutation
Major	ST10 (2)	0.55	10	12	23	1	1	2	1	Double mutation
Major	ST 69 (2)	0.4	10	25.5	34	0.5	0.5	1	0.5	1 Single mutaion, 1 Double mutation
Major	ST 405 (2)	0.55	14	30.5	32	1	0.5	1.5	0.75	Single mutation
Major	ST 617(5)	0.78	17.6	21.8	41	1	1	2	1	Double mutation
Major	ST167 (3)	0.525	11.5	17.5	33	1	1	2	1	Double mutation
Major	ST 354 (2)	0.45	7.5	25	39	1	1	2	1	Double mutation
Major	ST 101 (4)	0.95	21.25	22.75	91	1	1	2	1	Double mutation
Minor	ST38 (2)	0.65	14.5	37.5	38	0.5	0.5	1	0.5	1 Single mutaion, 1 Double mutation
Minor	ST 2006 (4)	0.6	12.5	20	20	1	1	2	1	Double mutation
Minor	ST156 (3)	0.533333	10	21.3333	40	1	1	2	1	Double mutation
Minor	ST 6332 (2)	0.6	14	17	17	1	1	2	1	Double mutation
Minor	ST151 (2)	0.25	7	19.5	27	0.5	0.5	1	0.5	1 Single mutaion, 1 Double mutation
Minor	ST 205 (2)	0.65	10.5	35.5	52	1	1	2	1	Double mutation
Minor	ST 216 (2)	0	4	24	35	0	0	0	0	No Mutation in gyrA_S83 and ParC_S80
Minor	ST 652 (2)	0.5	12	28	29	0	0	0	0	No Mutation in gyrA_S83 and ParC_S80
Minor	ST 744 (2)	0.6	12	15	15	1	1	2	1	Double mutation
Minor	ST 998 (2)	0.45	8.5	27.5	42	1	0	1	0.5	Single mutation
Minor	ST 424 (1)	0.4	10	12	12	1	1	2	1	Double mutation
Minor	ST 448 (1)	0.9	18	20	20	1	1	2	1	Double mutation
Minor	ST 450 (1)	0.5	14	29	29	1	0	1	0.5	Single mutation
Minor	ST 1136 (1)	0.4	7	7	7	1	1	2	1	Double mutation
Minor	ST 1188 (1)	0.5	2	13	13	0	0	0	0	No Mutation in gyrA_S83 and ParC_S80
Minor	ST 2599 (1)	0.6	14	25	25	1	1	2	1	Double mutation
Minor	ST 2705 (1)	0.5	8	11	11	0	0	0	0	No Mutation in gyrA_S83 and ParC_S80
Minor	ST 3018 (1)	0.5	3	16	16	0	0	0	0	No Mutation in gyrA_S83 and ParC_S80
Minor	ST 4166 (1)	0.5	11	35	35	1	0	1	0.5	Single mutation
Minor	ST 6359 (1)	0.6	13	15	15	1	1	2	1	Double mutation
Minor	ST 127 (1)	0.2	4	34	34	0	0	0	0	No Mutation in gyrA_S83 and ParC_S80
Minor	ST 162(1)	0.5	13	29	29	1	1	2	1	Double mutation
Minor	ST 174 (1)	0.1	3	23	23	0	0	0	0	No Mutation in gyrA_S83 and ParC_S80
Minor	ST 716 (1)	0.4	7	24	24	0	0	0	0	No Mutation in gyrA_S83 and ParC_S80
Major	ST 73 (1)	0.4	5	18	18	1	0	1	0.5	Single mutation
